# Supplementary material for: Bis{2-methoxy-6-[(4-methyl­phen­yl)iminiometh­yl]­phenolato-κO 1}bis­(thio­cyanato-κN)zinc(II)
Source: Acta Crystallogr Sect E Struct Rep Online. 2008 Nov 8;64(Pt 12):m1495. doi: 10.1107/S1600536808035368 (PMC2959850; doi:10.1107/S1600536808035368)
Supplement: Supplementary file 1 [file e-64-m1495-sup1.cif]

##############################################################################
###                                                                        ###
###        Electronic paper (Acta Crystallographica Section E)             ###
###                                                                        ###
##############################################################################
#                                                                            #
# This CIF contains the data in a paper accepted for publication in Acta     #
# Crystallographica Section E. It conforms to the requirements of Notes      #
# for Authors for Section E, and has been peer reviewed under the auspices   #
# of the IUCr Commission on Journals.                                        #
#                                                                            #
# Full details of the Crystallographic Information File format               #
# are given in the paper "The Crystallographic Information File (CIF):       #
# a New Standard Archive File for Crystallography" by S. R. Hall, F. H.      #
# Allen and I. D. Brown [Acta Cryst. (1991), A47, 655-685].                  #
#                                                                            #
# The current version of the core CIF dictionary is obtainable from          #
# ftp://ftp.iucr.org/pub/cif_core.dic. The current version number is 2.4.    #
#                                                                            #
# Software is freely available for graphical display of the structure(s) in  #
# this CIF.  For information consult the CIF home page http://www.iucr.org/  #
# cif/home.html                                                              #
#                                                                            #
# This file may be used for bona fide research purposes within the           #
# scientific community so long as proper attribution is given to the journal # 
# article from which it was obtained.                                        #
#                                                                            #
##############################################################################
                                             
data_I
_audit_creation_method     SHELXL-97
_chemical_name_systematic
;
Bis{6-methoxy-6-[(4-methylphenyl)iminiomethyl]phenolato-
\k<i>O</i>^1^}bis(thiocyanato-\k<i>N</i>)zinc(II)
;
_chemical_name_common     ?
_chemical_formula_moiety     'C32 H30 N4 O4 S2 Zn'
_chemical_formula_sum     'C32 H30 N4 O4 S2 Zn'
_chemical_formula_iupac     '[Zn (N C S)2 (C15 H15 N O2)2]'
_chemical_formula_weight     664.13
_chemical_melting_point     ?
_symmetry_cell_setting     triclinic
_symmetry_space_group_name_H-M     'P -1'
_symmetry_space_group_name_Hall     '-P 1'
loop_
    _symmetry_equiv_pos_as_xyz
    'x, y, z'
    '-x, -y, -z'
_cell_length_a     9.3830(2)
_cell_length_b     11.7146(2)
_cell_length_c     15.7328(3)
_cell_angle_alpha     107.7830(10)
_cell_angle_beta     99.4450(10)
_cell_angle_gamma     94.1730(10)
_cell_volume     1610.41(5)
_cell_formula_units_Z     2
_cell_measurement_reflns_used     5295
_cell_measurement_theta_min     1.39
_cell_measurement_theta_max     25.00
_cell_measurement_temperature     296(2)
_exptl_crystal_description     block
_exptl_crystal_colour     red
_exptl_crystal_size_max     .233
_exptl_crystal_size_mid     .18
_exptl_crystal_size_min     .066
_exptl_crystal_density_diffrn     1.370
_exptl_crystal_density_meas     ?
_exptl_crystal_density_method     'not measured'
_exptl_crystal_F_000     688
_exptl_absorpt_coefficient_mu     0.934
_exptl_absorpt_correction_type     multi-scan
_exptl_absorpt_process_details     '(SADABS; Sheldrick, 1996)'
_exptl_absorpt_correction_T_min     0.817
_exptl_absorpt_correction_T_max     0.940
_exptl_special_details
;
;
_diffrn_ambient_temperature     296(2)
_diffrn_radiation_type     MoK\a
_diffrn_radiation_wavelength     0.71073
_diffrn_radiation_source     'fine-focus sealed tube'
_diffrn_radiation_monochromator     graphite
_diffrn_measurement_device_type     'Bruker APEXII area-detector'
_diffrn_measurement_method     \w
_diffrn_detector_area_resol_mean     ?
_diffrn_reflns_number     20903
_diffrn_reflns_av_R_equivalents     0.0343
_diffrn_reflns_av_sigmaI/netI     0.0442
_diffrn_reflns_theta_min     1.39
_diffrn_reflns_theta_max     25.00
_diffrn_reflns_theta_full     25.00
_diffrn_measured_fraction_theta_max     0.995
_diffrn_measured_fraction_theta_full     0.995
_diffrn_reflns_limit_h_min     -11
_diffrn_reflns_limit_h_max     11
_diffrn_reflns_limit_k_min     -13
_diffrn_reflns_limit_k_max     13
_diffrn_reflns_limit_l_min     -16
_diffrn_reflns_limit_l_max     18
_diffrn_standards_number     0
_diffrn_standards_interval_count     0
_diffrn_standards_interval_time     0
_diffrn_standards_decay_%     0
_refine_special_details
;
Refinement of <i>F</i>^2^ against ALL reflections. The weighted <i>R</i>-factor
<i>wR</i> and goodness of fit <i>S</i> are based on <i>F</i>^2^, conventional
<i>R</i>-factors <i>R</i> are based on <i>F</i>, with <i>F</i> set to zero for
negative <i>F</i>^2^. The threshold expression of <i>F</i>^2^ >
\s(<i>F</i>^2^) is used only for calculating <i>R</i>-factors(gt) <i>etc</i>.
and is not relevant to the choice of reflections for refinement.
<i>R</i>-factors based on <i>F</i>^2^ are statistically about twice as large
as those based on <i>F</i>, and <i>R</i>- factors based on ALL data will be
even larger.
;
_reflns_number_total     5672
_reflns_number_gt     3679
_reflns_threshold_expression     I>2\s(I)
_refine_ls_structure_factor_coef     Fsqd
_refine_ls_matrix_type     full
_refine_ls_R_factor_all     0.0761
_refine_ls_R_factor_gt     0.0404
_refine_ls_wR_factor_gt     0.0946
_refine_ls_wR_factor_ref     0.1055
_refine_ls_goodness_of_fit_ref     1.023
_refine_ls_restrained_S_all     1.023
_refine_ls_number_reflns     5672
_refine_ls_number_parameters     388
_refine_ls_number_restraints     0
_refine_ls_hydrogen_treatment     constr
_refine_ls_weighting_scheme     calc
_refine_ls_weighting_details
                 'calc w=1/[\s^2^(Fo^2^)+(0.0521P)^2^] where P=(Fo^2^+2Fc^2^)/3'
_atom_sites_solution_hydrogens     geom
_atom_sites_solution_primary     direct
_atom_sites_solution_secondary     difmap
_refine_ls_shift/su_max     0.000
_refine_ls_shift/su_mean     0.000
_refine_diff_density_max     0.298
_refine_diff_density_min     -0.237
_refine_ls_extinction_method     none
_refine_ls_extinction_coef     ?
loop_
    _atom_type_symbol
    _atom_type_description
    _atom_type_scat_dispersion_real
    _atom_type_scat_dispersion_imag
    _atom_type_scat_source
    'C' 'C' 0.0033 0.0016
                         'International Tables Vol C Tables 4.2.6.8 and 6.1.1.4'
    'H' 'H' 0.0000 0.0000
                         'International Tables Vol C Tables 4.2.6.8 and 6.1.1.4'
    'N' 'N' 0.0061 0.0033
                         'International Tables Vol C Tables 4.2.6.8 and 6.1.1.4'
    'O' 'O' 0.0106 0.0060
                         'International Tables Vol C Tables 4.2.6.8 and 6.1.1.4'
    'S' 'S' 0.1246 0.1234
                         'International Tables Vol C Tables 4.2.6.8 and 6.1.1.4'
    'Zn' 'Zn' 0.2839 1.4301
                         'International Tables Vol C Tables 4.2.6.8 and 6.1.1.4'
_computing_data_collection     'APEX2 (Bruker, 2004)'
_computing_cell_refinement     'SAINT (Bruker, 2004)'
_computing_data_reduction     'SAINT (Bruker, 2004)'
_computing_structure_solution     'SHELXTL (Sheldrick, 2008)'
_computing_structure_refinement     'SHELXTL (Sheldrick, 2008)'
_computing_molecular_graphics     'SHELXTL (Sheldrick, 2008)'
_computing_publication_material     'SHELXTL (Sheldrick, 2008)'
loop_
    _atom_site_type_symbol
    _atom_site_label
    _atom_site_fract_x
    _atom_site_fract_y
    _atom_site_fract_z
    _atom_site_U_iso_or_equiv
    _atom_site_adp_type
    _atom_site_calc_flag
    _atom_site_refinement_flags
    _atom_site_occupancy
    _atom_site_disorder_assembly
    _atom_site_disorder_group
    Zn Zn1 -0.34621(3) -0.06960(3) 0.25870(2) 0.06223(15) Uani d . 1 . .
    S S1 -0.56733(13) -0.44672(8) 0.24413(7) 0.1062(4) Uani d U 1 . .
    O O1 -0.3477(3) 0.1704(2) 0.25578(15) 0.0886(7) Uani d . 1 . .
    N N1 -0.4233(3) -0.2404(3) 0.2301(2) 0.0835(8) Uani d . 1 . .
    C C1 -1.0051(5) -0.6559(3) -0.1553(2) 0.1179(15) Uani d . 1 . .
    H H1B -1.1012 -0.6514 -0.1852 0.177 Uiso calc R 1 . .
    H H1C -1.0118 -0.6975 -0.1118 0.177 Uiso calc R 1 . .
    H H1D -0.9522 -0.6990 -0.1996 0.177 Uiso calc R 1 . .
    S S2 0.05039(9) 0.03726(9) 0.14475(6) 0.0846(3) Uani d U 1 . .
    O O2 -0.5052(2) -0.04420(18) 0.16903(13) 0.0691(6) Uani d . 1 . .
    N N2 -0.1629(3) -0.0426(3) 0.22310(19) 0.0825(8) Uani d . 1 . .
    C C2 -0.9261(5) -0.5293(3) -0.1067(2) 0.0859(11) Uani d . 1 . .
    N N3 -0.7024(2) -0.1806(2) 0.03326(16) 0.0646(7) Uani d . 1 . .
    H H3A -0.6358 -0.1743 0.0797 0.077 Uiso calc R 1 . .
    O O3 -0.1914(2) -0.1235(2) 0.39664(15) 0.0845(7) Uani d . 1 . .
    C C3 -0.7856(5) -0.5117(4) -0.0581(3) 0.0969(12) Uani d . 1 . .
    H H3B -0.7386 -0.5786 -0.0571 0.116 Uiso calc R 1 . .
    O O4 -0.3720(2) 0.03332(17) 0.37738(12) 0.0650(5) Uani d . 1 . .
    N N4 -0.5101(2) 0.2110(2) 0.44824(15) 0.0573(6) Uani d . 1 . .
    H H4A -0.4896 0.1612 0.4004 0.069 Uiso calc R 1 . .
    C C4 -0.7124(4) -0.3966(3) -0.0106(2) 0.0852(10) Uani d . 1 . .
    H H4B -0.6186 -0.3867 0.0232 0.102 Uiso calc R 1 . .
    C C5 -0.7802(3) -0.2975(3) -0.0143(2) 0.0650(8) Uani d . 1 . .
    C C6 -0.9205(4) -0.3138(3) -0.0617(2) 0.0771(9) Uani d . 1 . .
    H H6A -0.9679 -0.2472 -0.0631 0.093 Uiso calc R 1 . .
    C C7 -0.9912(4) -0.4295(4) -0.1073(2) 0.0851(10) Uani d . 1 . .
    H H7A -1.0862 -0.4393 -0.1395 0.102 Uiso calc R 1 . .
    C C8 -0.7217(3) -0.0826(3) 0.0137(2) 0.0647(8) Uani d . 1 . .
    H H8A -0.7944 -0.0879 -0.0357 0.078 Uiso calc R 1 . .
    C C9 -0.6408(3) 0.0308(3) 0.06162(19) 0.0576(8) Uani d . 1 . .
    C C10 -0.5307(3) 0.0460(3) 0.13859(19) 0.0560(7) Uani d . 1 . .
    C C11 -0.4505(3) 0.1624(3) 0.18105(19) 0.0637(8) Uani d . 1 . .
    C C12 -0.4809(4) 0.2564(3) 0.1503(2) 0.0739(9) Uani d . 1 . .
    H H12A -0.4268 0.3322 0.1794 0.089 Uiso calc R 1 . .
    C C13 -0.5930(4) 0.2400(3) 0.0753(2) 0.0845(10) Uani d . 1 . .
    H H13A -0.6141 0.3051 0.0555 0.101 Uiso calc R 1 . .
    C C14 -0.6699(4) 0.1308(3) 0.0321(2) 0.0747(9) Uani d . 1 . .
    H H14A -0.7435 0.1206 -0.0180 0.090 Uiso calc R 1 . .
    C C15 -0.2359(5) 0.2698(3) 0.2892(3) 0.1144(14) Uani d . 1 . .
    H H15A -0.1725 0.2635 0.3416 0.172 Uiso calc R 1 . .
    H H15B -0.2783 0.3437 0.3059 0.172 Uiso calc R 1 . .
    H H15C -0.1810 0.2697 0.2428 0.172 Uiso calc R 1 . .
    C C16 -0.9135(4) 0.5296(3) 0.3767(3) 0.1022(12) Uani d . 1 . .
    H H16A -0.9594 0.5009 0.3135 0.153 Uiso calc R 1 . .
    H H16B -0.8613 0.6089 0.3911 0.153 Uiso calc R 1 . .
    H H16C -0.9865 0.5333 0.4133 0.153 Uiso calc R 1 . .
    C C17 -0.8083(3) 0.4442(3) 0.3958(2) 0.0697(9) Uani d . 1 . .
    C C18 -0.7874(3) 0.3444(3) 0.3287(2) 0.0785(10) Uani d . 1 . .
    H H18A -0.8404 0.3271 0.2698 0.094 Uiso calc R 1 . .
    C C19 -0.6886(3) 0.2687(3) 0.3468(2) 0.0693(9) Uani d . 1 . .
    H H19A -0.6755 0.2015 0.3002 0.083 Uiso calc R 1 . .
    C C20 -0.6098(3) 0.2925(3) 0.4334(2) 0.0553(7) Uani d . 1 . .
    C C21 -0.6300(3) 0.3916(3) 0.5016(2) 0.0731(9) Uani d . 1 . .
    H H21A -0.5774 0.4087 0.5605 0.088 Uiso calc R 1 . .
    C C22 -0.7291(4) 0.4658(3) 0.4820(2) 0.0789(10) Uani d . 1 . .
    H H22A -0.7428 0.5327 0.5287 0.095 Uiso calc R 1 . .
    C C23 -0.4469(3) 0.2038(3) 0.52612(19) 0.0588(8) Uani d . 1 . .
    H H23A -0.4672 0.2573 0.5786 0.071 Uiso calc R 1 . .
    C C24 -0.3500(3) 0.1207(3) 0.53644(19) 0.0538(7) Uani d . 1 . .
    C C25 -0.2911(3) 0.1204(3) 0.6247(2) 0.0752(9) Uani d . 1 . .
    H H25A -0.3154 0.1754 0.6751 0.090 Uiso calc R 1 . .
    C C26 -0.1992(3) 0.0401(3) 0.6363(2) 0.0848(10) Uani d . 1 . .
    H H26A -0.1606 0.0404 0.6947 0.102 Uiso calc R 1 . .
    C C27 -0.1621(3) -0.0424(3) 0.5618(2) 0.0712(9) Uani d . 1 . .
    H H27A -0.0974 -0.0959 0.5712 0.085 Uiso calc R 1 . .
    C C28 -0.2183(3) -0.0470(3) 0.4748(2) 0.0597(8) Uani d . 1 . .
    C C29 -0.3157(3) 0.0361(2) 0.45939(19) 0.0517(7) Uani d . 1 . .
    C C30 -0.1088(4) -0.2196(3) 0.4021(3) 0.0940(11) Uani d . 1 . .
    H H30A -0.0982 -0.2661 0.3421 0.141 Uiso calc R 1 . .
    H H30B -0.1583 -0.2708 0.4284 0.141 Uiso calc R 1 . .
    H H30C -0.0142 -0.1865 0.4394 0.141 Uiso calc R 1 . .
    C C31 -0.4834(4) -0.3275(3) 0.2352(2) 0.0683(8) Uani d U 1 . .
    C C32 -0.0746(3) -0.0081(3) 0.1911(2) 0.0637(8) Uani d U 1 . .
loop_
    _atom_site_aniso_label
    _atom_site_aniso_U_11
    _atom_site_aniso_U_22
    _atom_site_aniso_U_33
    _atom_site_aniso_U_12
    _atom_site_aniso_U_13
    _atom_site_aniso_U_23
    Zn1 0.0619(2) 0.0679(3) 0.0583(2) 0.01883(18) 0.00923(17) 0.02127(19)
    S1 0.1446(10) 0.0636(6) 0.1012(8) 0.0019(6) 0.0117(7) 0.0221(6)
    O1 0.1016(17) 0.0752(16) 0.0740(15) -0.0010(14) -0.0175(13) 0.0231(13)
    N1 0.091(2) 0.068(2) 0.094(2) 0.0205(17) 0.0160(17) 0.0277(17)
    C1 0.181(4) 0.076(3) 0.079(3) -0.021(3) 0.019(3) 0.013(2)
    S2 0.0689(5) 0.1181(8) 0.0777(6) 0.0175(5) 0.0134(4) 0.0466(6)
    O2 0.0714(13) 0.0656(13) 0.0665(13) 0.0135(11) -0.0055(10) 0.0249(11)
    N2 0.0642(19) 0.113(2) 0.080(2) 0.0202(17) 0.0182(16) 0.0419(18)
    C2 0.120(3) 0.080(3) 0.055(2) 0.003(3) 0.016(2) 0.022(2)
    N3 0.0606(15) 0.0660(18) 0.0606(16) 0.0136(14) -0.0010(12) 0.0167(14)
    O3 0.0943(16) 0.0877(16) 0.0815(16) 0.0515(13) 0.0201(13) 0.0313(13)
    C3 0.122(3) 0.071(3) 0.107(3) 0.029(3) 0.024(3) 0.038(2)
    O4 0.0726(13) 0.0752(13) 0.0516(12) 0.0326(11) 0.0090(10) 0.0234(10)
    N4 0.0544(14) 0.0630(15) 0.0558(15) 0.0177(12) 0.0084(12) 0.0198(12)
    C4 0.088(2) 0.076(3) 0.092(3) 0.022(2) 0.007(2) 0.031(2)
    C5 0.075(2) 0.067(2) 0.0516(18) 0.0148(18) 0.0102(16) 0.0172(17)
    C6 0.083(2) 0.073(2) 0.066(2) 0.0131(19) -0.0044(18) 0.0201(19)
    C7 0.090(3) 0.085(3) 0.069(2) -0.003(2) -0.0082(19) 0.024(2)
    C8 0.0597(19) 0.078(2) 0.0592(19) 0.0197(18) 0.0087(15) 0.0245(18)
    C9 0.0566(18) 0.066(2) 0.0523(18) 0.0186(16) 0.0108(14) 0.0198(16)
    C10 0.0558(18) 0.062(2) 0.0538(18) 0.0172(16) 0.0166(15) 0.0193(16)
    C11 0.070(2) 0.072(2) 0.0499(18) 0.0168(18) 0.0112(16) 0.0187(17)
    C12 0.090(2) 0.061(2) 0.070(2) 0.0114(18) 0.0161(19) 0.0201(18)
    C13 0.104(3) 0.078(3) 0.082(2) 0.025(2) 0.008(2) 0.043(2)
    C14 0.078(2) 0.078(2) 0.070(2) 0.018(2) 0.0012(18) 0.032(2)
    C15 0.125(3) 0.088(3) 0.098(3) -0.015(3) -0.027(3) 0.015(2)
    C16 0.097(3) 0.097(3) 0.128(3) 0.054(2) 0.022(2) 0.050(2)
    C17 0.068(2) 0.064(2) 0.088(3) 0.0226(17) 0.0203(19) 0.0348(19)
    C18 0.083(2) 0.081(2) 0.074(2) 0.0329(19) 0.0022(18) 0.031(2)
    C19 0.079(2) 0.067(2) 0.063(2) 0.0283(17) 0.0113(17) 0.0206(17)
    C20 0.0506(17) 0.0580(18) 0.0591(19) 0.0140(14) 0.0116(14) 0.0195(15)
    C21 0.085(2) 0.071(2) 0.061(2) 0.0288(18) 0.0097(17) 0.0163(17)
    C22 0.090(2) 0.068(2) 0.080(2) 0.0352(19) 0.024(2) 0.0155(19)
    C23 0.0541(17) 0.066(2) 0.0525(18) 0.0096(15) 0.0063(14) 0.0161(15)
    C24 0.0471(16) 0.0634(19) 0.0547(18) 0.0124(14) 0.0087(14) 0.0237(15)
    C25 0.072(2) 0.100(3) 0.054(2) 0.0248(19) 0.0032(16) 0.0266(18)
    C26 0.078(2) 0.117(3) 0.068(2) 0.026(2) -0.0025(19) 0.047(2)
    C27 0.060(2) 0.082(2) 0.086(3) 0.0214(17) 0.0061(18) 0.049(2)
    C28 0.0475(17) 0.068(2) 0.071(2) 0.0136(15) 0.0096(15) 0.0323(18)
    C29 0.0443(16) 0.0576(18) 0.0579(19) 0.0072(14) 0.0064(14) 0.0271(15)
    C30 0.096(3) 0.082(2) 0.124(3) 0.048(2) 0.035(2) 0.047(2)
    C31 0.084(2) 0.0578(18) 0.0596(19) 0.0249(14) 0.0083(17) 0.0139(17)
    C32 0.0567(19) 0.078(2) 0.059(2) 0.0226(17) 0.0036(14) 0.0260(16)
_geom_special_details
;
All e.s.d.'s (except the e.s.d. in the dihedral angle between two l.s. planes)
are estimated using the full covariance matrix. The cell e.s.d.'s are taken
into account individually in the estimation of e.s.d.'s in distances, angles
and torsion angles; correlations between e.s.d.'s in cell parameters are only
used when they are defined by crystal symmetry. An approximate (isotropic)
treatment of cell e.s.d.'s is used for estimating e.s.d.'s involving l.s.
planes.
;
loop_
    _geom_bond_atom_site_label_1
    _geom_bond_atom_site_label_2
    _geom_bond_site_symmetry_2
    _geom_bond_distance
    _geom_bond_publ_flag
    Zn1 N2 . 1.928(3) ?
    Zn1 O4 . 1.9531(19) ?
    Zn1 N1 . 1.965(3) ?
    Zn1 O2 . 1.9837(18) ?
    S1 C31 . 1.609(4) ?
    O1 C11 . 1.367(3) ?
    O1 C15 . 1.414(4) ?
    N1 C31 . 1.160(4) ?
    C1 C2 . 1.514(5) ?
    C1 H1B . 0.9600 ?
    C1 H1C . 0.9600 ?
    C1 H1D . 0.9600 ?
    S2 C32 . 1.617(4) ?
    O2 C10 . 1.308(3) ?
    N2 C32 . 1.147(4) ?
    C2 C7 . 1.361(5) ?
    C2 C3 . 1.377(5) ?
    N3 C8 . 1.293(3) ?
    N3 C5 . 1.421(4) ?
    N3 H3A . 0.8600 ?
    O3 C28 . 1.357(3) ?
    O3 C30 . 1.428(3) ?
    C3 C4 . 1.389(5) ?
    C3 H3B . 0.9300 ?
    O4 C29 . 1.301(3) ?
    N4 C23 . 1.301(3) ?
    N4 C20 . 1.427(3) ?
    N4 H4A . 0.8600 ?
    C4 C5 . 1.375(4) ?
    C4 H4B . 0.9300 ?
    C5 C6 . 1.371(4) ?
    C6 C7 . 1.382(4) ?
    C6 H6A . 0.9300 ?
    C7 H7A . 0.9300 ?
    C8 C9 . 1.401(4) ?
    C8 H8A . 0.9300 ?
    C9 C10 . 1.413(4) ?
    C9 C14 . 1.414(4) ?
    C10 C11 . 1.415(4) ?
    C11 C12 . 1.362(4) ?
    C12 C13 . 1.400(4) ?
    C12 H12A . 0.9300 ?
    C13 C14 . 1.339(4) ?
    C13 H13A . 0.9300 ?
    C14 H14A . 0.9300 ?
    C15 H15A . 0.9600 ?
    C15 H15B . 0.9600 ?
    C15 H15C . 0.9600 ?
    C16 C17 . 1.516(4) ?
    C16 H16A . 0.9600 ?
    C16 H16B . 0.9600 ?
    C16 H16C . 0.9600 ?
    C17 C18 . 1.367(4) ?
    C17 C22 . 1.373(4) ?
    C18 C19 . 1.383(4) ?
    C18 H18A . 0.9300 ?
    C19 C20 . 1.374(4) ?
    C19 H19A . 0.9300 ?
    C20 C21 . 1.368(4) ?
    C21 C22 . 1.380(4) ?
    C21 H21A . 0.9300 ?
    C22 H22A . 0.9300 ?
    C23 C24 . 1.406(4) ?
    C23 H23A . 0.9300 ?
    C24 C25 . 1.409(4) ?
    C24 C29 . 1.413(4) ?
    C25 C26 . 1.353(4) ?
    C25 H25A . 0.9300 ?
    C26 C27 . 1.386(4) ?
    C26 H26A . 0.9300 ?
    C27 C28 . 1.366(4) ?
    C27 H27A . 0.9300 ?
    C28 C29 . 1.430(4) ?
    C30 H30A . 0.9600 ?
    C30 H30B . 0.9600 ?
    C30 H30C . 0.9600 ?
loop_
    _geom_angle_atom_site_label_1
    _geom_angle_atom_site_label_2
    _geom_angle_atom_site_label_3
    _geom_angle_site_symmetry_1
    _geom_angle_site_symmetry_3
    _geom_angle
    _geom_angle_publ_flag
    N2 Zn1 O4 . . 117.69(10) ?
    N2 Zn1 N1 . . 114.93(12) ?
    O4 Zn1 N1 . . 113.62(10) ?
    N2 Zn1 O2 . . 108.86(10) ?
    O4 Zn1 O2 . . 105.37(7) ?
    N1 Zn1 O2 . . 92.68(10) ?
    C11 O1 C15 . . 118.8(3) ?
    C31 N1 Zn1 . . 160.9(3) ?
    C2 C1 H1B . . 109.5 ?
    C2 C1 H1C . . 109.5 ?
    H1B C1 H1C . . 109.5 ?
    C2 C1 H1D . . 109.5 ?
    H1B C1 H1D . . 109.5 ?
    H1C C1 H1D . . 109.5 ?
    C10 O2 Zn1 . . 133.72(19) ?
    C32 N2 Zn1 . . 161.8(3) ?
    C7 C2 C3 . . 117.6(3) ?
    C7 C2 C1 . . 121.8(4) ?
    C3 C2 C1 . . 120.6(4) ?
    C8 N3 C5 . . 126.5(3) ?
    C8 N3 H3A . . 116.8 ?
    C5 N3 H3A . . 116.8 ?
    C28 O3 C30 . . 118.5(2) ?
    C2 C3 C4 . . 121.7(3) ?
    C2 C3 H3B . . 119.2 ?
    C4 C3 H3B . . 119.2 ?
    C29 O4 Zn1 . . 131.10(17) ?
    C23 N4 C20 . . 127.2(2) ?
    C23 N4 H4A . . 116.4 ?
    C20 N4 H4A . . 116.4 ?
    C5 C4 C3 . . 119.2(3) ?
    C5 C4 H4B . . 120.4 ?
    C3 C4 H4B . . 120.4 ?
    C6 C5 C4 . . 119.6(3) ?
    C6 C5 N3 . . 122.0(3) ?
    C4 C5 N3 . . 118.4(3) ?
    C5 C6 C7 . . 119.8(3) ?
    C5 C6 H6A . . 120.1 ?
    C7 C6 H6A . . 120.1 ?
    C2 C7 C6 . . 122.0(3) ?
    C2 C7 H7A . . 119.0 ?
    C6 C7 H7A . . 119.0 ?
    N3 C8 C9 . . 124.7(3) ?
    N3 C8 H8A . . 117.7 ?
    C9 C8 H8A . . 117.7 ?
    C8 C9 C10 . . 120.7(3) ?
    C8 C9 C14 . . 119.4(3) ?
    C10 C9 C14 . . 119.9(3) ?
    O2 C10 C9 . . 121.0(3) ?
    O2 C10 C11 . . 121.8(3) ?
    C9 C10 C11 . . 117.2(3) ?
    C12 C11 O1 . . 124.9(3) ?
    C12 C11 C10 . . 121.3(3) ?
    O1 C11 C10 . . 113.8(3) ?
    C11 C12 C13 . . 120.6(3) ?
    C11 C12 H12A . . 119.7 ?
    C13 C12 H12A . . 119.7 ?
    C14 C13 C12 . . 120.1(3) ?
    C14 C13 H13A . . 119.9 ?
    C12 C13 H13A . . 119.9 ?
    C13 C14 C9 . . 121.0(3) ?
    C13 C14 H14A . . 119.5 ?
    C9 C14 H14A . . 119.5 ?
    O1 C15 H15A . . 109.5 ?
    O1 C15 H15B . . 109.5 ?
    H15A C15 H15B . . 109.5 ?
    O1 C15 H15C . . 109.5 ?
    H15A C15 H15C . . 109.5 ?
    H15B C15 H15C . . 109.5 ?
    C17 C16 H16A . . 109.5 ?
    C17 C16 H16B . . 109.5 ?
    H16A C16 H16B . . 109.5 ?
    C17 C16 H16C . . 109.5 ?
    H16A C16 H16C . . 109.5 ?
    H16B C16 H16C . . 109.5 ?
    C18 C17 C22 . . 117.7(3) ?
    C18 C17 C16 . . 121.7(3) ?
    C22 C17 C16 . . 120.6(3) ?
    C17 C18 C19 . . 121.0(3) ?
    C17 C18 H18A . . 119.5 ?
    C19 C18 H18A . . 119.5 ?
    C20 C19 C18 . . 120.3(3) ?
    C20 C19 H19A . . 119.8 ?
    C18 C19 H19A . . 119.8 ?
    C21 C20 C19 . . 119.5(3) ?
    C21 C20 N4 . . 122.7(3) ?
    C19 C20 N4 . . 117.8(3) ?
    C20 C21 C22 . . 119.3(3) ?
    C20 C21 H21A . . 120.4 ?
    C22 C21 H21A . . 120.4 ?
    C17 C22 C21 . . 122.2(3) ?
    C17 C22 H22A . . 118.9 ?
    C21 C22 H22A . . 118.9 ?
    N4 C23 C24 . . 124.6(3) ?
    N4 C23 H23A . . 117.7 ?
    C24 C23 H23A . . 117.7 ?
    C23 C24 C25 . . 119.1(3) ?
    C23 C24 C29 . . 120.6(2) ?
    C25 C24 C29 . . 120.4(2) ?
    C26 C25 C24 . . 120.1(3) ?
    C26 C25 H25A . . 119.9 ?
    C24 C25 H25A . . 119.9 ?
    C25 C26 C27 . . 120.5(3) ?
    C25 C26 H26A . . 119.7 ?
    C27 C26 H26A . . 119.7 ?
    C28 C27 C26 . . 121.5(3) ?
    C28 C27 H27A . . 119.2 ?
    C26 C27 H27A . . 119.2 ?
    O3 C28 C27 . . 127.2(3) ?
    O3 C28 C29 . . 113.0(3) ?
    C27 C28 C29 . . 119.8(3) ?
    O4 C29 C24 . . 121.1(2) ?
    O4 C29 C28 . . 121.3(3) ?
    C24 C29 C28 . . 117.6(3) ?
    O3 C30 H30A . . 109.5 ?
    O3 C30 H30B . . 109.5 ?
    H30A C30 H30B . . 109.5 ?
    O3 C30 H30C . . 109.5 ?
    H30A C30 H30C . . 109.5 ?
    H30B C30 H30C . . 109.5 ?
    N1 C31 S1 . . 178.8(3) ?
    N2 C32 S2 . . 178.7(3) ?
loop_
    _geom_torsion_atom_site_label_1
    _geom_torsion_atom_site_label_2
    _geom_torsion_atom_site_label_3
    _geom_torsion_atom_site_label_4
    _geom_torsion_site_symmetry_1
    _geom_torsion_site_symmetry_2
    _geom_torsion_site_symmetry_3
    _geom_torsion_site_symmetry_4
    _geom_torsion
    _geom_torsion_publ_flag
    N2 Zn1 N1 C31 . . . . 147.9(8) ?
    O4 Zn1 N1 C31 . . . . 8.2(9) ?
    O2 Zn1 N1 C31 . . . . -99.8(8) ?
    N2 Zn1 O2 C10 . . . . -55.9(3) ?
    O4 Zn1 O2 C10 . . . . 71.2(3) ?
    N1 Zn1 O2 C10 . . . . -173.4(3) ?
    O4 Zn1 N2 C32 . . . . -94.6(10) ?
    N1 Zn1 N2 C32 . . . . 127.4(10) ?
    O2 Zn1 N2 C32 . . . . 25.1(10) ?
    C7 C2 C3 C4 . . . . 0.6(5) ?
    C1 C2 C3 C4 . . . . -178.0(3) ?
    N2 Zn1 O4 C29 . . . . -72.2(3) ?
    N1 Zn1 O4 C29 . . . . 66.3(3) ?
    O2 Zn1 O4 C29 . . . . 166.2(2) ?
    C2 C3 C4 C5 . . . . -1.9(6) ?
    C3 C4 C5 C6 . . . . 2.5(5) ?
    C3 C4 C5 N3 . . . . -178.7(3) ?
    C8 N3 C5 C6 . . . . -27.7(5) ?
    C8 N3 C5 C4 . . . . 153.5(3) ?
    C4 C5 C6 C7 . . . . -1.7(5) ?
    N3 C5 C6 C7 . . . . 179.6(3) ?
    C3 C2 C7 C6 . . . . 0.2(5) ?
    C1 C2 C7 C6 . . . . 178.8(3) ?
    C5 C6 C7 C2 . . . . 0.3(5) ?
    C5 N3 C8 C9 . . . . -179.0(3) ?
    N3 C8 C9 C10 . . . . -1.4(5) ?
    N3 C8 C9 C14 . . . . 178.4(3) ?
    Zn1 O2 C10 C9 . . . . 168.24(19) ?
    Zn1 O2 C10 C11 . . . . -12.0(4) ?
    C8 C9 C10 O2 . . . . -2.6(4) ?
    C14 C9 C10 O2 . . . . 177.6(3) ?
    C8 C9 C10 C11 . . . . 177.7(3) ?
    C14 C9 C10 C11 . . . . -2.1(4) ?
    C15 O1 C11 C12 . . . . -19.6(5) ?
    C15 O1 C11 C10 . . . . 163.2(3) ?
    O2 C10 C11 C12 . . . . -178.0(3) ?
    C9 C10 C11 C12 . . . . 1.7(4) ?
    O2 C10 C11 O1 . . . . -0.7(4) ?
    C9 C10 C11 O1 . . . . 179.0(2) ?
    O1 C11 C12 C13 . . . . -177.1(3) ?
    C10 C11 C12 C13 . . . . -0.1(5) ?
    C11 C12 C13 C14 . . . . -1.1(5) ?
    C12 C13 C14 C9 . . . . 0.7(5) ?
    C8 C9 C14 C13 . . . . -178.8(3) ?
    C10 C9 C14 C13 . . . . 1.0(5) ?
    C22 C17 C18 C19 . . . . -0.7(5) ?
    C16 C17 C18 C19 . . . . 178.5(3) ?
    C17 C18 C19 C20 . . . . 0.3(5) ?
    C18 C19 C20 C21 . . . . 0.1(5) ?
    C18 C19 C20 N4 . . . . 179.7(3) ?
    C23 N4 C20 C21 . . . . 13.6(5) ?
    C23 N4 C20 C19 . . . . -166.0(3) ?
    C19 C20 C21 C22 . . . . 0.0(5) ?
    N4 C20 C21 C22 . . . . -179.6(3) ?
    C18 C17 C22 C21 . . . . 0.7(5) ?
    C16 C17 C22 C21 . . . . -178.5(3) ?
    C20 C21 C22 C17 . . . . -0.4(5) ?
    C20 N4 C23 C24 . . . . 179.5(3) ?
    N4 C23 C24 C25 . . . . -178.6(3) ?
    N4 C23 C24 C29 . . . . -0.7(4) ?
    C23 C24 C25 C26 . . . . 179.1(3) ?
    C29 C24 C25 C26 . . . . 1.1(5) ?
    C24 C25 C26 C27 . . . . 0.0(5) ?
    C25 C26 C27 C28 . . . . -1.1(5) ?
    C30 O3 C28 C27 . . . . 7.6(5) ?
    C30 O3 C28 C29 . . . . -173.2(3) ?
    C26 C27 C28 O3 . . . . -179.6(3) ?
    C26 C27 C28 C29 . . . . 1.1(5) ?
    Zn1 O4 C29 C24 . . . . 179.42(18) ?
    Zn1 O4 C29 C28 . . . . -1.2(4) ?
    C23 C24 C29 O4 . . . . 0.4(4) ?
    C25 C24 C29 O4 . . . . 178.3(3) ?
    C23 C24 C29 C28 . . . . -179.0(3) ?
    C25 C24 C29 C28 . . . . -1.1(4) ?
    O3 C28 C29 O4 . . . . 1.2(4) ?
    C27 C28 C29 O4 . . . . -179.4(3) ?
    O3 C28 C29 C24 . . . . -179.4(2) ?
    C27 C28 C29 C24 . . . . 0.0(4) ?
loop_
    _geom_hbond_atom_site_label_D
    _geom_hbond_atom_site_label_H
    _geom_hbond_atom_site_label_A
    _geom_hbond_site_symmetry_A
    _geom_hbond_distance_DH
    _geom_hbond_distance_HA
    _geom_hbond_distance_DA
    _geom_hbond_angle_DHA
    N3 H3A O2 . 0.860 1.912 2.594(3) 135.14
    N4 H4A O4 . 0.860 1.906 2.589(3) 135.38
data_global
_journal_date_recd_electronic     2008-10-10
_journal_date_accepted     2008-10-29
_journal_name_full     'Acta Crystallographica, Section E'
_journal_year     2008
_journal_volume     64
_journal_issue     12
_journal_page_first     m1495
_journal_page_last     m1495
_journal_paper_category     QM
_journal_coeditor_code     AT2651
_publ_contact_author_name     'Guo-Liang Zhao'
_publ_contact_author_address
;
  Zhejiang Key Laboratory for Reactive Chemistry on Solid Surfaces,
  Institute of Physical Chemistry,
  Zhejiang Normal University,
  Jinhua, Zhejiang 321004,
  People's Republic of China
;
_publ_contact_author_email     sky53@zjnu.cn
_publ_contact_author_fax     '86-579-2282595'
_publ_contact_author_phone     '86-579-2283925'
_publ_section_title
;\
Bis{6-methoxy-6-[(4-methylphenyl)iminiomethyl]phenolato-\k<i>O</i>^1^}\
bis(thiocyanato-\k<i>N</i>)zinc(II)
;
loop_
    _publ_author_name
    _publ_author_address
    'Hua-Qiong Li'
;
Zhejiang Key Laboratory for Reactive Chemistry on Solid Surfaces
Institute of Physical Chemistry
Zhejiang Normal University
Jinhua
Zhejiang 321004
People's Republic of China
and
College of Chemistry and Life Science
Zhejiang Normal University
jinhua 321004
Zhejiang
People's Republic of China
;
    'Hui-Duo Xian'
;
Zhejiang Key Laboratory for Reactive Chemistry on Solid Surfaces
Institute of Physical Chemistry
Zhejiang Normal University
Jinhua
Zhejiang 321004
People's Republic of China
and
College of Chemistry and Life Science
Zhejiang Normal University
jinhua 321004
Zhejiang
People's Republic of China
;
    'Jian-Feng Liu'
;
Zhejiang Key Laboratory for Reactive Chemistry on Solid Surfaces
Institute of Physical Chemistry
Zhejiang Normal University
Jinhua
Zhejiang 321004
People's Republic of China
and
College of Chemistry and Life Science
Zhejiang Normal University
jinhua 321004
Zhejiang
People's Republic of China
;
    'Guo-Liang Zhao'
;
Zhejiang Key Laboratory for Reactive Chemistry on Solid Surfaces
Institute of Physical Chemistry
Zhejiang Normal University
Jinhua
Zhejiang 321004
People's Republic of China
and
College of Chemistry and Life Science
Zhejiang Normal University
jinhua 321004
Zhejiang
People's Republic of China
;
