# Supplementary material for: Bis{2-methoxy-6-[(4-methyl­phen­yl)iminiometh­yl]­phenolato-κO 1}bis­(thio­cyanato-κN)zinc(II)
Source: Acta Crystallogr Sect E Struct Rep Online. 2008 Nov 8;64(Pt 12):m1495. doi: 10.1107/S1600536808035368 (PMC2959850; doi:10.1107/S1600536808035368)
Supplement: Supplementary file 2 [file e-64-m1495-Isup2.hkl]

# 
# h,k,l, Fc-squared, Fo-squared, sigma(Fo-squared) and status flag 
# 
data_I
_shelx_title ' a in P-1' 
_shelx_refln_list_code          4 
_shelx_F_calc_maximum      215.81 
_exptl_crystal_F_000      1020.00 
_reflns_d_resolution_high  0.8409 
 
loop_ 
 _symmetry_equiv_pos_as_xyz 
 'x, y, z' 
 '-x, -y, -z' 
 
_cell_length_a     9.3830 
_cell_length_b    11.7146 
_cell_length_c    15.7328 
_cell_angle_alpha 107.783 
_cell_angle_beta   99.445 
_cell_angle_gamma  94.173 
 
_shelx_F_squared_multiplier     1.000 
 
loop_ 
 _refln_index_h 
 _refln_index_k 
 _refln_index_l 
 _refln_F_squared_calc 
 _refln_F_squared_meas 
 _refln_F_squared_sigma 
 _refln_observed_status 
   1   0   0     9175.02     9573.03    100.31 o 
   2   0   0       81.92       85.67      3.26 o 
   3   0   0     1942.74     1896.43     20.69 o 
   4   0   0      118.49      117.23      4.05 o 
   5   0   0       37.04       36.24      3.37 o 
   6   0   0      857.59      852.81     13.73 o 
   7   0   0     1027.77     1027.86     25.19 o 
   8   0   0       62.08       64.27      9.21 o 
   9   0   0        4.48        2.37      7.47 o 
  10   0   0       31.30       31.76     17.81 o 
 -10   1   0      103.99      111.55     22.29 o 
  -9   1   0       10.05        6.12      8.58 o 
  -8   1   0       51.60       44.79      7.27 o 
  -7   1   0      726.36      735.53     12.98 o 
  -6   1   0     3565.23     3631.85     39.91 o 
  -5   1   0     1696.80     1734.48     20.95 o 
  -4   1   0     1706.15     1850.37     24.09 o 
  -3   1   0     4737.13     4900.99     73.83 o 
  -2   1   0     1096.20     1033.87     24.09 o 
  -1   1   0     1558.31     1428.75     15.79 o 
   0   1   0    15251.77    15309.62    145.42 o 
   1   1   0     4041.91     3867.92     38.08 o 
   2   1   0     1062.07     1016.20     13.14 o 
   3   1   0      289.18      294.23      6.57 o 
   4   1   0      774.64      691.31      9.87 o 
   5   1   0       30.01       25.42      3.12 o 
   6   1   0      511.27      548.55     11.82 o 
   7   1   0      687.15      682.47     24.91 o 
   8   1   0        1.50        0.00      8.01 o 
   9   1   0        0.92        5.33      8.31 o 
  10   1   0       91.95      104.15     22.43 o 
 -11   2   0        9.70        3.22      9.64 o 
 -10   2   0       35.86       30.68      9.17 o 
  -9   2   0       10.18        4.54      5.21 o 
  -8   2   0      212.97      208.09     10.12 o 
  -7   2   0      130.23      132.39      9.33 o 
  -6   2   0      929.79      965.25     30.36 o 
  -5   2   0       46.25       39.60      5.90 o 
  -4   2   0       90.25       81.79      4.56 o 
  -3   2   0     3489.33     3388.46     30.29 o 
  -2   2   0       10.86       20.00      1.48 o 
  -1   2   0     3759.14     3897.91     37.95 o 
   0   2   0     8634.68     8895.47     78.82 o 
   1   2   0      633.71      587.74      7.19 o 
   2   2   0     1367.37     1470.32     17.11 o 
   3   2   0       24.13       18.62      2.85 o 
   4   2   0      576.24      628.40      9.18 o 
   5   2   0      149.34      143.22      4.97 o 
   6   2   0        6.00        0.00      4.83 o 
   7   2   0      494.33      453.99     20.80 o 
   8   2   0        7.59        1.92      8.79 o 
   9   2   0       21.95       34.54     15.03 o 
  10   2   0       68.68       74.22     20.26 o 
 -10   3   0        6.51        8.28      8.73 o 
  -9   3   0       25.87       38.78     10.93 o 
  -8   3   0      232.29      271.55     14.03 o 
  -7   3   0        0.13        0.00      3.41 o 
  -6   3   0     1429.92     1420.72     24.18 o 
  -5   3   0      214.24      182.77      7.96 o 
  -4   3   0       35.24       22.07      2.67 o 
  -3   3   0       70.80       97.67      3.26 o 
  -2   3   0     1110.79     1106.99     12.73 o 
  -1   3   0     4821.55     4678.53     52.53 o 
   0   3   0     1075.99     1138.94     11.78 o 
   1   3   0      147.84      147.77      3.45 o 
   2   3   0       81.30       90.46      3.51 o 
   3   3   0      123.10      144.57      5.18 o 
   4   3   0      302.53      279.29      5.88 o 
   5   3   0      652.67      676.67     17.94 o 
   6   3   0      218.85      178.44     14.20 o 
   7   3   0      661.62      675.20     44.04 o 
   8   3   0      225.22      221.19     18.58 o 
   9   3   0      107.19      134.69     24.36 o 
  10   3   0        1.93        0.00     12.91 o 
 -10   4   0        9.82       13.38     14.42 o 
  -9   4   0       17.45        5.77      7.31 o 
  -8   4   0      140.20      142.43      9.43 o 
  -7   4   0      266.27      269.20     11.27 o 
  -6   4   0       50.38       47.92      3.74 o 
  -5   4   0      350.45      376.07      7.76 o 
  -4   4   0      288.77      265.78      6.74 o 
  -3   4   0      203.26      173.12      5.95 o 
  -2   4   0      313.89      301.28      5.82 o 
  -1   4   0     2724.09     2608.55     26.41 o 
   0   4   0     2789.72     2842.43     24.44 o 
   1   4   0     1710.33     1709.22     19.00 o 
   2   4   0     6730.71     6691.74     56.05 o 
   3   4   0     3495.60     3758.92     35.71 o 
   4   4   0       18.39       16.79      2.87 o 
   5   4   0      150.81      174.71     12.09 o 
   6   4   0      208.96      220.79     16.98 o 
   7   4   0      238.41      192.78     25.35 o 
   8   4   0       13.15       11.15      9.66 o 
   9   4   0       78.19       70.12     21.25 o 
 -10   5   0        3.15        7.68     12.44 o 
  -9   5   0        2.55       12.96     11.10 o 
  -8   5   0       37.47       53.13     11.49 o 
  -7   5   0      451.93      465.26     17.03 o 
  -6   5   0        4.70        3.18      2.57 o 
  -5   5   0      448.07      446.84      8.26 o 
  -4   5   0     1309.02     1303.70     15.46 o 
  -3   5   0       67.63       94.13      4.35 o 
  -2   5   0      343.14      363.73      6.44 o 
  -1   5   0     1454.81     1492.87     17.81 o 
   0   5   0      117.65      127.20      4.03 o 
   1   5   0     2092.07     2224.76     26.20 o 
   2   5   0     1631.51     1794.85     19.73 o 
   3   5   0      512.58      563.53     10.97 o 
   4   5   0      350.27      348.51      9.39 o 
   5   5   0      138.57      160.46     15.00 o 
   6   5   0      129.79      111.02     14.06 o 
   7   5   0        0.00        0.00      6.94 o 
   8   5   0        3.14        0.00     11.36 o 
   9   5   0       29.89       47.36     18.24 o 
 -10   6   0       17.23       38.64     16.68 o 
  -9   6   0       17.38       25.21     13.62 o 
  -8   6   0      164.90      120.27     19.60 o 
  -7   6   0       23.57       20.50      5.81 o 
  -6   6   0       47.31       29.40      6.21 o 
  -5   6   0        0.26        0.00      3.55 o 
  -4   6   0      474.39      468.04     10.36 o 
  -3   6   0      134.69      138.19      5.37 o 
  -2   6   0       59.41       64.75      3.80 o 
  -1   6   0     1887.54     1882.96     24.03 o 
   0   6   0      481.08      474.95      8.03 o 
   1   6   0      139.02      148.59      5.49 o 
   2   6   0      109.71      107.02      4.94 o 
   3   6   0      936.00      971.58     16.95 o 
   4   6   0       71.10       78.42     10.94 o 
   5   6   0       24.85       18.41      8.21 o 
   6   6   0      143.74      153.55     16.45 o 
   7   6   0        2.60       11.51      9.75 o 
   8   6   0        3.87        8.25     13.86 o 
   9   6   0       36.67       40.39     19.56 o 
  -9   7   0        2.79       13.57     12.68 o 
  -8   7   0       13.22        9.67      7.60 o 
  -7   7   0      244.02      264.77     14.15 o 
  -6   7   0      100.59      122.36     10.38 o 
  -5   7   0      251.65      258.09     14.17 o 
  -4   7   0      189.46      174.85     11.75 o 
  -3   7   0      548.68      552.97     14.84 o 
  -2   7   0      633.58      611.86     13.39 o 
  -1   7   0       63.32       71.06      5.87 o 
   0   7   0      225.44      236.31      7.08 o 
   1   7   0      104.24       85.72      7.20 o 
   2   7   0      286.42      291.64      8.49 o 
   3   7   0        5.62       12.18      3.66 o 
   4   7   0        0.39        0.73      4.60 o 
   5   7   0        8.11        8.64      8.32 o 
   6   7   0      152.58      160.24     18.15 o 
   7   7   0       13.57       33.01     23.99 o 
   8   7   0        1.63        2.31     14.28 o 
  -9   8   0       17.72       14.00     13.90 o 
  -8   8   0       20.91       25.90     12.65 o 
  -7   8   0       69.18       63.39     17.36 o 
  -6   8   0      110.30       97.39     12.95 o 
  -5   8   0       69.98       77.92     10.00 o 
  -4   8   0       27.75       25.00      7.66 o 
  -3   8   0        2.10        2.53      5.52 o 
  -2   8   0       18.93       18.08      6.91 o 
  -1   8   0       22.45       41.55      5.51 o 
   0   8   0     1034.33     1015.96     20.10 o 
   1   8   0      565.46      563.53     21.15 o 
   2   8   0       83.54       80.87     18.78 o 
   3   8   0      160.67      164.82     15.08 o 
   4   8   0       26.85       37.16      9.82 o 
   5   8   0       15.25       33.71     11.40 o 
   6   8   0       32.88       37.35     12.73 o 
   7   8   0        9.10       31.67     16.02 o 
  -8   9   0       36.49       34.13     17.81 o 
  -7   9   0       42.82       67.01     14.11 o 
  -6   9   0      171.06      195.43     15.07 o 
  -5   9   0      325.74      302.23     17.45 o 
  -4   9   0        0.93       12.01      7.15 o 
  -3   9   0      508.75      530.15     21.44 o 
  -2   9   0      829.41      803.07     21.82 o 
  -1   9   0       92.92       84.98      9.08 o 
   0   9   0       84.92       82.50      8.10 o 
   1   9   0       14.84       12.56      6.29 o 
   2   9   0        0.20        0.36      7.19 o 
   3   9   0       50.90       41.96     13.31 o 
   4   9   0       27.85       14.56     11.64 o 
   5   9   0       27.74       43.50     15.17 o 
   6   9   0       14.38        7.54     14.61 o 
   7   9   0       15.07        0.00     12.11 o 
  -8  10   0       38.32       40.69     13.65 o 
  -7  10   0        4.09       11.04     12.41 o 
  -6  10   0      116.12      123.33     17.35 o 
  -5  10   0       88.84       83.74     12.21 o 
  -4  10   0      100.12      103.57     10.75 o 
  -3  10   0        2.05        0.00      5.65 o 
  -2  10   0      100.26      116.74     19.15 o 
  -1  10   0       10.60        3.02      6.24 o 
   0  10   0      309.33      326.05     18.62 o 
   1  10   0      139.41      164.05     26.44 o 
   2  10   0      193.85      234.12     24.69 o 
   3  10   0        8.08        2.59      8.67 o 
   4  10   0       16.77        0.00     11.50 o 
   5  10   0       46.43       63.57     19.65 o 
   6  10   0        0.46        0.47     13.20 o 
  -7  11   0        2.45        4.22      9.32 o 
  -6  11   0       43.86       28.77     12.15 o 
  -5  11   0       53.39       79.21     22.59 o 
  -4  11   0       29.17       25.61      9.41 o 
  -3  11   0       36.39        7.13      7.31 o 
  -2  11   0       27.04       30.36      8.27 o 
  -1  11   0       48.66       58.24      9.35 o 
   0  11   0        9.78       11.52     11.26 o 
   1  11   0       15.49       11.50     15.98 o 
   2  11   0       38.54       33.84     18.71 o 
   4  11   0        4.40        4.43     14.18 o 
  -5  12   0        9.08        7.92      9.61 o 
  -4  12   0        2.04        0.00      8.08 o 
  -3  12   0        0.03        9.38      8.56 o 
  -2  12   0       97.12       89.23     11.53 o 
  -1  12   0       36.71       32.95     13.22 o 
   0  12   0       26.41        0.00     16.45 o 
   1  12   0       50.70       28.56     18.90 o 
   2  12   0       62.00       33.08     21.91 o 
  -3  13   0       25.17       46.83     12.38 o 
  -2  13   0        0.73        3.31      9.85 o 
  -1  13   0       20.38       27.14     22.24 o 
   0  13   0        0.27        6.79     19.60 o 
  -1 -13   1       58.74       52.69     24.55 o 
   0 -13   1       32.35       21.96     20.22 o 
   1 -13   1        1.26        0.00     21.73 o 
   2 -13   1       18.88        6.80      9.56 o 
   3 -13   1       29.34       31.06     10.96 o 
   4 -13   1        3.96        0.00      9.51 o 
  -2 -12   1        2.15        0.00     17.48 o 
  -1 -12   1       78.48       75.35     22.76 o 
   0 -12   1      180.07      182.99     31.24 o 
   1 -12   1        6.65       24.58     11.75 o 
   2 -12   1      216.16      238.34     16.47 o 
   3 -12   1      160.29      170.47     16.21 o 
   4 -12   1        2.42        7.39      8.65 o 
   5 -12   1        0.39        0.57      8.41 o 
   6 -12   1       27.59       18.28     10.43 o 
  -5 -11   1        0.65        1.18     13.48 o 
  -4 -11   1       70.76       62.02     18.43 o 
  -3 -11   1       47.20       58.95     17.15 o 
  -2 -11   1        7.90       14.00     10.91 o 
  -1 -11   1       54.26        1.60     15.22 o 
   0 -11   1       65.79      114.08     15.37 o 
   1 -11   1       69.67       85.82     10.75 o 
   2 -11   1        3.62        6.19      6.63 o 
   3 -11   1      120.89      121.51     14.65 o 
   4 -11   1        4.87        9.47      7.43 o 
   5 -11   1        0.16       14.25      9.05 o 
   6 -11   1       81.92      102.16     17.23 o 
   7 -11   1        0.45        0.00     10.62 o 
  -6 -10   1        9.84        0.00     15.50 o 
  -5 -10   1        5.38       12.06     14.94 o 
  -4 -10   1       24.96       28.32     13.76 o 
  -3 -10   1       42.86       11.73     11.26 o 
  -2 -10   1       60.67       61.77     11.41 o 
  -1 -10   1        0.12        0.00      4.75 o 
   0 -10   1       33.85       25.94      8.52 o 
   1 -10   1      253.35      256.61     26.64 o 
   2 -10   1      797.53      784.86     22.77 o 
   3 -10   1      276.64      271.83     16.60 o 
   4 -10   1       10.41       19.82      7.01 o 
   5 -10   1       47.24       42.14      8.99 o 
   6 -10   1       13.50       20.22      8.99 o 
   7 -10   1       37.64       33.89     10.23 o 
   8 -10   1        1.23        4.30     14.49 o 
  -7  -9   1        1.92       24.08     16.40 o 
  -6  -9   1        4.27        0.00     12.02 o 
  -5  -9   1        2.94        9.28     11.73 o 
  -4  -9   1      250.77      216.64     25.59 o 
  -3  -9   1      166.35      165.72     16.24 o 
  -2  -9   1      200.61      210.66     16.30 o 
  -1  -9   1        9.02        2.91      4.38 o 
   0  -9   1       19.76       15.19      5.84 o 
   1  -9   1       86.24       92.15      7.60 o 
   2  -9   1       58.92       60.73     11.59 o 
   3  -9   1      788.00      790.03     21.64 o 
   4  -9   1       15.50       11.72      6.01 o 
   5  -9   1      131.24      141.93     12.84 o 
   6  -9   1       52.79       50.21      9.46 o 
   7  -9   1       87.81       79.66     14.88 o 
   8  -9   1       40.56       40.86     20.83 o 
  -8  -8   1       17.57       33.27     18.90 o 
  -7  -8   1        1.82        0.00     10.41 o 
  -6  -8   1       15.76       12.33     10.43 o 
  -5  -8   1      104.42      128.46     17.55 o 
  -4  -8   1       16.88       19.73      9.27 o 
  -3  -8   1       21.42       21.42      5.89 o 
  -2  -8   1       50.77       53.36      6.47 o 
  -1  -8   1       16.71       11.13      3.97 o 
   0  -8   1      739.23      709.44     15.75 o 
   1  -8   1      489.43      510.09     13.50 o 
   2  -8   1      750.65      808.85     17.83 o 
   3  -8   1      215.99      227.49     12.13 o 
   4  -8   1      715.22      667.23     29.46 o 
   5  -8   1      541.87      557.34     20.29 o 
   6  -8   1       12.01        4.21      5.96 o 
   7  -8   1       27.88       27.80      7.66 o 
   8  -8   1       45.13       71.07     17.20 o 
  -8  -7   1       17.37        1.65     14.33 o 
  -7  -7   1        3.28        0.00      9.66 o 
  -6  -7   1        4.73       18.52     10.01 o 
  -5  -7   1      160.50      173.66     17.12 o 
  -4  -7   1        6.07        4.56      7.54 o 
  -3  -7   1       52.59       54.89      5.32 o 
  -2  -7   1      608.56      612.30     11.18 o 
  -1  -7   1      665.20      675.14     14.93 o 
   0  -7   1        0.82        0.00      2.35 o 
   1  -7   1      137.98      139.40      5.42 o 
   2  -7   1     1144.44     1107.63     18.10 o 
   3  -7   1      121.20      129.39      7.00 o 
   4  -7   1      123.82      119.13      8.24 o 
   5  -7   1      572.30      572.48     28.45 o 
   6  -7   1        3.42        0.00      8.27 o 
   7  -7   1       26.39       31.10      8.31 o 
   8  -7   1       19.06       18.51      8.65 o 
  10  -7   1       72.47       96.47     23.28 o 
  -9  -6   1        4.31       10.84     15.46 o 
  -8  -6   1       68.67       53.39     17.39 o 
  -7  -6   1        0.40        0.00      8.67 o 
  -6  -6   1       23.46       17.22      9.32 o 
  -5  -6   1      248.64      240.84     28.91 o 
  -4  -6   1      174.40      166.20      7.95 o 
  -3  -6   1      153.58      166.74      6.36 o 
  -2  -6   1       13.90        9.85      2.35 o 
  -1  -6   1      360.37      308.02      7.30 o 
   0  -6   1       84.88       88.75      3.73 o 
   1  -6   1       11.68        9.93      1.98 o 
   2  -6   1      635.61      616.46     10.39 o 
   3  -6   1       54.59       43.47      3.02 o 
   4  -6   1      520.19      607.29     11.28 o 
   5  -6   1      854.71      826.33     15.93 o 
   6  -6   1      123.71      133.61      6.73 o 
   7  -6   1        5.32        0.00      4.87 o 
   8  -6   1       23.09       48.68     14.23 o 
   9  -6   1       86.72      105.08     15.33 o 
  -9  -5   1       11.68       15.17     14.99 o 
  -8  -5   1       14.98        5.97     17.67 o 
  -7  -5   1       92.06       79.86     12.51 o 
  -6  -5   1        4.55       13.21      7.74 o 
  -5  -5   1       91.62       85.43      8.64 o 
  -4  -5   1      277.35      266.41      8.29 o 
  -3  -5   1       18.45       18.76      2.75 o 
  -2  -5   1       55.95       48.46      3.42 o 
  -1  -5   1     2530.92     2379.87     27.87 o 
   0  -5   1     1745.01     1840.13     17.75 o 
   1  -5   1     1074.70     1073.03     12.13 o 
   2  -5   1       26.05       20.68      2.38 o 
   3  -5   1     1538.30     1887.40     22.91 o 
   4  -5   1      741.66      764.49     14.61 o 
   5  -5   1      199.20      223.49      6.14 o 
   6  -5   1       41.31       41.22      3.37 o 
   7  -5   1       25.15       20.62      5.82 o 
   8  -5   1       17.06       19.34      5.86 o 
   9  -5   1      412.32      426.76     31.01 o 
 -10  -4   1        1.71        0.00     13.38 o 
  -9  -4   1       19.39       13.29     14.09 o 
  -8  -4   1       50.94       54.67     12.20 o 
  -7  -4   1       16.39       10.83      8.34 o 
  -6  -4   1      602.53      617.74     25.39 o 
  -5  -4   1      177.21      178.09     10.49 o 
  -4  -4   1       17.50       19.43      2.74 o 
  -3  -4   1      385.73      394.80      7.19 o 
  -2  -4   1     1058.74     1093.13     13.93 o 
  -1  -4   1      359.07      323.48      6.33 o 
   0  -4   1      614.29      581.90      7.34 o 
   1  -4   1      979.53      978.78     11.47 o 
   2  -4   1      734.95      715.51      9.83 o 
   3  -4   1     1079.96     1030.07     12.83 o 
   4  -4   1      360.71      353.05      6.75 o 
   5  -4   1      438.82      444.96      7.65 o 
   6  -4   1     1863.73     1903.42     30.12 o 
   7  -4   1       28.06       36.97      6.19 o 
   8  -4   1        5.93       12.73      5.58 o 
   9  -4   1       68.70       95.36     11.19 o 
  10  -4   1        0.44        4.98      9.22 o 
 -10  -3   1        0.68        0.75     14.14 o 
  -9  -3   1       41.75       57.73     18.90 o 
  -8  -3   1       17.40       16.18      8.25 o 
  -7  -3   1       34.49       22.25     10.51 o 
  -6  -3   1      222.54      201.23     10.15 o 
  -5  -3   1       52.80       52.07      6.03 o 
  -4  -3   1       10.31        8.59      2.37 o 
  -3  -3   1     2112.66     1970.64     21.67 o 
  -2  -3   1     6186.95     5836.49     54.43 o 
  -1  -3   1     4088.95     4004.46     34.22 o 
   0  -3   1     3896.77     3871.45     30.89 o 
   1  -3   1     6532.47     6740.35     60.82 o 
   2  -3   1     2500.62     2517.44     23.06 o 
   3  -3   1        4.76        2.80      1.43 o 
   4  -3   1     5071.82     5281.04     49.15 o 
   5  -3   1      301.66      369.85      9.50 o 
   6  -3   1     1075.76     1028.23     17.97 o 
   7  -3   1       80.51       74.06      6.30 o 
   8  -3   1      108.38      107.06     12.93 o 
   9  -3   1       66.08       62.10      9.93 o 
  10  -3   1        0.64        0.00      7.87 o 
 -10  -2   1        2.95       10.74     14.23 o 
  -9  -2   1       91.26       88.17     20.41 o 
  -8  -2   1       58.31       76.70     19.09 o 
  -7  -2   1       38.49       40.25      9.33 o 
  -6  -2   1     1010.83      983.49     22.18 o 
  -5  -2   1      948.37      921.04     13.11 o 
  -4  -2   1      330.89      340.30      7.44 o 
  -3  -2   1      168.17      162.54      4.82 o 
  -2  -2   1    31186.29    30362.16    430.85 o 
  -1  -2   1     2188.55     2049.20     19.21 o 
   0  -2   1      652.83      596.33      7.74 o 
   1  -2   1     1257.69     1301.07     15.48 o 
   2  -2   1     1913.11     1889.98     19.72 o 
   3  -2   1      806.42      767.67     12.00 o 
   4  -2   1     5064.55     5123.75     62.78 o 
   5  -2   1     3714.12     3693.91     54.54 o 
   6  -2   1        5.70        1.46      4.13 o 
   7  -2   1       97.68      118.87      5.02 o 
   8  -2   1       56.61       61.55      4.74 o 
   9  -2   1       27.81       42.62     12.02 o 
  10  -2   1        0.38        7.19     11.21 o 
 -10  -1   1       13.12       20.50     15.50 o 
  -9  -1   1      141.84      119.97     14.12 o 
  -8  -1   1      168.99      165.80     14.12 o 
  -7  -1   1       18.95       11.11      5.18 o 
  -6  -1   1      373.62      381.31      8.91 o 
  -5  -1   1      880.85      916.53     13.70 o 
  -4  -1   1      350.26      344.58      7.09 o 
  -3  -1   1     1171.41     1099.75     16.32 o 
  -2  -1   1     8474.81     8722.07     89.06 o 
  -1  -1   1     1480.75     1400.83     18.67 o 
   0  -1   1      315.07      340.68      4.68 o 
   1  -1   1       35.59       52.04      1.86 o 
   2  -1   1     4737.80     4632.63     53.80 o 
   3  -1   1     1831.65     1935.24     21.21 o 
   4  -1   1      301.03      318.18      6.21 o 
   5  -1   1     2846.67     2887.12     32.02 o 
   6  -1   1       28.09       32.18      3.23 o 
   7  -1   1       13.95       14.57      3.80 o 
   8  -1   1      201.56      216.89     18.14 o 
   9  -1   1       24.79       21.34      7.43 o 
  10  -1   1       10.94        0.00     14.33 o 
 -11   0   1       27.55       32.47     19.13 o 
 -10   0   1       11.17       22.67     15.55 o 
  -9   0   1      113.00      132.02     16.75 o 
  -8   0   1      210.92      253.87     15.21 o 
  -7   0   1        4.67        0.00      3.79 o 
  -6   0   1      418.29      425.23     10.57 o 
  -5   0   1      961.39      928.15     13.47 o 
  -4   0   1      119.94      159.61      5.31 o 
  -3   0   1      562.59      512.24      8.69 o 
  -2   0   1     7570.01     8076.28    102.25 o 
  -1   0   1      166.72      183.63      4.34 o 
   0   0   1       70.38       43.45      3.16 o 
   1   0   1     5412.08     5659.17     64.31 o 
   2   0   1      145.88      161.12      4.11 o 
   3   0   1     1339.14     1327.02     13.90 o 
   4   0   1     1941.70     1988.26     22.84 o 
   5   0   1     3156.09     3027.66     33.65 o 
   6   0   1        0.37        4.50      2.71 o 
   7   0   1       27.52       32.24      9.92 o 
   8   0   1      368.86      405.62     23.89 o 
   9   0   1       11.67       21.93      8.77 o 
  10   0   1        0.53        0.00     10.60 o 
 -11   1   1       15.42       14.51     16.92 o 
 -10   1   1       15.50        7.87     14.09 o 
  -9   1   1        9.47        5.49     19.68 o 
  -8   1   1      209.86      216.38     18.45 o 
  -7   1   1        1.10        0.00      2.77 o 
  -6   1   1      106.88      102.40      6.25 o 
  -5   1   1      509.71      480.70      9.36 o 
  -4   1   1       42.16       42.18      3.10 o 
  -3   1   1       17.47       19.54      4.99 o 
  -2   1   1     5057.06     5190.38     49.68 o 
  -1   1   1    15633.50    16010.72    158.44 o 
   0   1   1       60.65       50.58      1.70 o 
   1   1   1     7856.49     7695.80     62.61 o 
   2   1   1        7.53       15.32      3.10 o 
   3   1   1      574.09      491.96      9.23 o 
   4   1   1      100.18      121.48      4.12 o 
   5   1   1     2031.59     1954.87     23.91 o 
   6   1   1       29.83       32.12      4.49 o 
   7   1   1        0.45        1.65      5.45 o 
   8   1   1      122.98      123.93     24.55 o 
   9   1   1       12.46       11.73     13.71 o 
  10   1   1       12.77        0.00     14.42 o 
 -11   2   1       18.90       27.17     13.65 o 
 -10   2   1       23.45       14.30     10.07 o 
  -9   2   1        3.23        0.00      4.56 o 
  -8   2   1       81.19       94.41     10.31 o 
  -7   2   1      151.41      159.81      6.03 o 
  -6   2   1      393.40      407.63      8.29 o 
  -5   2   1     1011.99      956.09     14.92 o 
  -4   2   1      496.78      520.43     12.37 o 
  -3   2   1     2526.26     2437.37     25.67 o 
  -2   2   1      962.78     1087.60     12.90 o 
  -1   2   1      980.23     1005.12     12.18 o 
   0   2   1      880.67      806.41     10.09 o 
   1   2   1      390.72      390.63      5.24 o 
   2   2   1       60.59       53.84      2.88 o 
   3   2   1      463.91      417.57      7.86 o 
   4   2   1      122.59      141.83      6.49 o 
   5   2   1     1588.11     1488.86     22.08 o 
   6   2   1      204.78      190.95     20.15 o 
   7   2   1      193.70      177.50     14.82 o 
   8   2   1        0.87        0.00      6.05 o 
   9   2   1        0.72        9.90     13.62 o 
  10   2   1        5.51        9.38     15.22 o 
 -11   3   1       37.60       10.37     15.79 o 
 -10   3   1       25.45       23.66     14.14 o 
  -9   3   1       39.24       35.34      8.09 o 
  -8   3   1        0.38        6.42      4.76 o 
  -7   3   1      243.66      227.58      6.37 o 
  -6   3   1      840.44      838.55     14.45 o 
  -5   3   1      179.03      210.73      6.73 o 
  -4   3   1      237.09      271.96      5.72 o 
  -3   3   1      402.02      423.17      7.50 o 
  -2   3   1     1019.24     1025.07     12.04 o 
  -1   3   1     1895.83     1769.67     20.22 o 
   0   3   1    10169.92    10528.55     93.50 o 
   1   3   1      959.86     1012.21     10.87 o 
   2   3   1       27.49       24.77      2.06 o 
   3   3   1       62.44       92.99      3.62 o 
   4   3   1      413.55      457.72      8.13 o 
   5   3   1      253.53      256.22      9.27 o 
   6   3   1       41.12       28.23     14.63 o 
   7   3   1      394.79      433.36     37.63 o 
   8   3   1       18.00        8.36      8.85 o 
   9   3   1        1.58        0.00     12.96 o 
  10   3   1       24.82       39.26     18.94 o 
 -10   4   1       93.00      122.72     23.14 o 
  -9   4   1      118.27       94.55     17.44 o 
  -8   4   1       34.11       42.28     19.35 o 
  -7   4   1      117.20      134.22      6.83 o 
  -6   4   1     1471.78     1431.53     18.12 o 
  -5   4   1        5.08        5.63      2.22 o 
  -4   4   1        3.23        0.00      1.68 o 
  -3   4   1      465.03      410.47      7.16 o 
  -2   4   1     1406.62     1513.02     18.69 o 
  -1   4   1      257.69      260.98      6.39 o 
   0   4   1      477.41      477.92      7.39 o 
   1   4   1      335.54      289.01      5.53 o 
   2   4   1      370.40      485.93      7.32 o 
   3   4   1       60.21       72.75      3.57 o 
   4   4   1      686.86      701.15     12.15 o 
   5   4   1       29.20       27.45      5.79 o 
   6   4   1      551.19      539.43     24.17 o 
   7   4   1      698.76      620.06     27.36 o 
   8   4   1       14.55       10.83     14.16 o 
   9   4   1        1.29        2.45     12.63 o 
 -10   5   1       20.66       12.70     16.99 o 
  -9   5   1      128.41      158.25     18.73 o 
  -8   5   1      109.64      132.05     22.74 o 
  -7   5   1       53.94       61.80      5.23 o 
  -6   5   1      554.81      552.88     16.90 o 
  -5   5   1        5.77        6.60      2.47 o 
  -4   5   1      682.96      706.95     10.89 o 
  -3   5   1     1822.75     1812.62     20.60 o 
  -2   5   1      515.67      529.22      9.36 o 
  -1   5   1      237.48      237.49      5.95 o 
   0   5   1      884.42      837.69     12.62 o 
   1   5   1     2179.36     2362.27     27.32 o 
   2   5   1        7.31       11.56      2.22 o 
   3   5   1       27.03       26.71      3.15 o 
   4   5   1      829.05      826.85     17.91 o 
   5   5   1        0.25        0.00      5.28 o 
   6   5   1        3.24        9.50      8.19 o 
   7   5   1       40.10       40.00     11.42 o 
   8   5   1        8.73        4.29     13.90 o 
   9   5   1        2.34       27.19     15.60 o 
 -10   6   1        0.54        0.00     13.76 o 
  -9   6   1      117.37      129.68     17.80 o 
  -8   6   1       19.63        5.86      7.80 o 
  -7   6   1        4.17        1.56      6.86 o 
  -6   6   1     1053.26     1041.97     34.27 o 
  -5   6   1      273.09      273.80     13.96 o 
  -4   6   1       98.79      109.29      8.37 o 
  -3   6   1       77.73       79.94      4.58 o 
  -2   6   1     1163.93     1195.17     19.69 o 
  -1   6   1      605.74      593.66     11.20 o 
   0   6   1       74.30       76.38      4.29 o 
   1   6   1      164.61      152.03      7.90 o 
   2   6   1       14.95       15.38      2.68 o 
   3   6   1        3.80        6.01      3.08 o 
   4   6   1      109.88      113.21      8.07 o 
   5   6   1       13.62       20.72      8.73 o 
   6   6   1        0.85        0.00      7.56 o 
   7   6   1       74.06       72.32     14.21 o 
   8   6   1        8.07       15.27     14.04 o 
 -10   7   1        3.95       10.46     14.66 o 
  -9   7   1      113.49       89.63     19.32 o 
  -8   7   1       36.17       36.61      8.03 o 
  -7   7   1       20.57       18.02      6.00 o 
  -6   7   1      116.10      121.82      9.87 o 
  -5   7   1     1237.09     1228.75     27.58 o 
  -4   7   1      683.94      657.48     22.40 o 
  -3   7   1       28.65       25.88      6.38 o 
  -2   7   1      278.55      258.86     10.30 o 
  -1   7   1      266.28      267.45     13.03 o 
   0   7   1       36.31       37.84      3.92 o 
   1   7   1      593.65      579.91     13.72 o 
   2   7   1     1237.31     1298.85     25.22 o 
   3   7   1      632.47      644.68     16.54 o 
   4   7   1        6.39        8.33      5.31 o 
   5   7   1       42.54       52.12     11.78 o 
   6   7   1        2.02        0.64     11.50 o 
   7   7   1       15.17       16.40     14.37 o 
   8   7   1        9.78       19.56     14.70 o 
  -9   8   1       48.47       58.48     14.63 o 
  -8   8   1       55.51       46.97     13.35 o 
  -7   8   1       60.73       51.69      9.14 o 
  -6   8   1        4.41       20.09      7.47 o 
  -5   8   1      241.06      265.18     15.80 o 
  -4   8   1     1168.10     1122.23     30.69 o 
  -3   8   1      532.75      548.93     20.48 o 
  -2   8   1      500.46      477.03     28.96 o 
  -1   8   1      214.66      234.67     12.25 o 
   0   8   1      734.06      724.00     17.04 o 
   1   8   1       24.46       21.73      5.49 o 
   2   8   1       35.40       41.62     14.63 o 
   3   8   1      106.91       93.88     10.13 o 
   4   8   1      217.40      188.30     22.79 o 
   5   8   1      202.02      197.51     19.94 o 
   6   8   1       15.13        0.00      9.76 o 
   7   8   1        4.38       11.73     16.40 o 
  -8   9   1       44.93       43.19     14.03 o 
  -7   9   1       60.82       60.46     14.46 o 
  -6   9   1        4.63        7.13      6.97 o 
  -5   9   1       12.30       18.80      8.10 o 
  -4   9   1       65.67       73.62     10.89 o 
  -3   9   1        4.78        1.03      6.79 o 
  -2   9   1      278.23      296.87     17.54 o 
  -1   9   1     1200.63     1189.61     27.87 o 
   0   9   1      181.20      195.59     12.22 o 
   1   9   1      146.43      136.55     13.79 o 
   2   9   1      446.16      435.02     51.79 o 
   3   9   1       61.29       91.24     18.52 o 
   4   9   1       20.01       15.13     12.63 o 
   5   9   1       68.06       55.84     17.86 o 
   6   9   1       39.40       24.18     15.08 o 
  -8  10   1        8.10       22.97     13.74 o 
  -7  10   1       70.82       92.19     43.38 o 
  -6  10   1       63.05       61.22     14.42 o 
  -5  10   1       70.21       86.35     15.10 o 
  -4  10   1      481.80      509.48     29.79 o 
  -3  10   1      248.29      271.38     18.21 o 
  -2  10   1      800.34      780.21     23.40 o 
  -1  10   1      184.70      183.48     12.80 o 
   0  10   1       30.75       40.86     12.30 o 
   1  10   1        0.54        0.00     13.20 o 
   2  10   1       17.49        8.44     15.69 o 
   3  10   1       26.38       28.92     14.80 o 
   4  10   1        0.69       10.79     13.01 o 
   5  10   1       25.93        7.73     14.18 o 
  -7  11   1       39.93       49.31     15.55 o 
  -6  11   1       29.03       19.51     12.98 o 
  -5  11   1        0.02        0.00     10.53 o 
  -4  11   1       18.36       29.36     13.94 o 
  -3  11   1       62.65       57.54     13.60 o 
  -2  11   1       22.02       24.53      7.90 o 
  -1  11   1      117.75      103.91     19.18 o 
   0  11   1       55.75       54.34     20.45 o 
   1  11   1        9.57       13.57     16.21 o 
   2  11   1        0.37        0.00     15.03 o 
  -5  12   1        0.41        0.00      9.35 o 
  -4  12   1       23.10       32.33     10.92 o 
  -3  12   1       88.60      105.01     14.25 o 
  -2  12   1       39.26       27.40     10.09 o 
  -1  12   1       13.14        0.00     14.18 o 
   0  12   1        1.22        2.54     16.82 o 
   1  12   1        4.48        0.00     15.83 o 
   2  12   1        1.66       10.51     19.18 o 
  -2  13   1        8.91        1.89      9.33 o 
  -1  13   1        0.76       17.63     19.98 o 
  -1 -13   2        2.07        0.00     18.10 o 
   0 -13   2       21.26        0.71     17.30 o 
   1 -13   2       11.07        5.20     11.15 o 
   2 -13   2        1.79        0.00     17.55 o 
   3 -13   2       20.42       31.78     11.33 o 
   4 -13   2       69.59       94.22     14.91 o 
  -4 -12   2        5.35        8.39     15.27 o 
  -3 -12   2       52.00       45.29     18.14 o 
  -1 -12   2        1.07       18.61     16.64 o 
   0 -12   2      160.80      171.10     19.62 o 
   1 -12   2       88.64       70.63     12.79 o 
   2 -12   2        2.05        3.45      7.47 o 
   3 -12   2        0.23        2.99      8.09 o 
   4 -12   2       42.94       47.64     10.84 o 
   5 -12   2        0.46        9.99      9.48 o 
   6 -12   2        1.32        6.12     11.98 o 
  -5 -11   2       10.48        9.85     14.51 o 
  -4 -11   2        4.63        4.90     12.54 o 
  -3 -11   2       13.41       11.97     12.54 o 
  -2 -11   2       15.62        2.86     13.69 o 
  -1 -11   2        0.96       10.65      7.13 o 
   0 -11   2       77.84       98.15     14.36 o 
   1 -11   2      335.28      441.02     29.29 o 
   2 -11   2      122.81      142.02     12.26 o 
   3 -11   2        0.76        0.00      6.36 o 
   4 -11   2      167.28      151.24     14.61 o 
   5 -11   2      116.32      132.84     14.44 o 
   6 -11   2       24.75       20.83     12.87 o 
   7 -11   2       24.64       36.46     14.54 o 
  -6 -10   2        8.13       22.10     15.46 o 
  -5 -10   2       20.21       39.35     17.30 o 
  -4 -10   2       35.59       45.71     15.79 o 
  -3 -10   2        0.04        6.93     10.13 o 
  -2 -10   2      209.59      233.14     18.06 o 
  -1 -10   2      255.16      267.74     15.23 o 
   0 -10   2      668.50      643.45     19.35 o 
   1 -10   2        1.99        8.80      5.26 o 
   2 -10   2      197.56      205.85     13.18 o 
   3 -10   2       80.40       78.84     13.94 o 
   4 -10   2      140.63      159.93     12.13 o 
   5 -10   2       62.67       51.50      8.69 o 
   6 -10   2       22.71       16.96      8.23 o 
   7 -10   2        5.86        5.03     10.45 o 
   8 -10   2       43.25       48.26     20.59 o 
  -7  -9   2       53.13       58.95     19.98 o 
  -6  -9   2       17.22        0.66     13.15 o 
  -5  -9   2       13.50       41.61     16.68 o 
  -4  -9   2       97.52       99.29     19.56 o 
  -3  -9   2       65.89       61.09     11.89 o 
  -2  -9   2       50.37       47.29      8.21 o 
  -1  -9   2      463.53      457.37     17.47 o 
   0  -9   2       22.08       14.25      5.87 o 
   1  -9   2      264.15      274.84     11.36 o 
   2  -9   2      174.62      171.89     16.95 o 
   3  -9   2       38.65       53.81      7.55 o 
   4  -9   2       29.05       17.93      6.33 o 
   5  -9   2       62.57       63.49      8.33 o 
   6  -9   2      217.18      218.81     13.10 o 
   7  -9   2       10.05        0.19     10.36 o 
   8  -9   2       69.64       86.62     22.76 o 
  -8  -8   2       12.95        0.00     15.17 o 
  -7  -8   2       42.02       49.45     13.81 o 
  -6  -8   2       32.90       21.85     10.45 o 
  -5  -8   2       41.04       44.42     11.57 o 
  -4  -8   2       95.80      116.47     14.87 o 
  -3  -8   2       88.77       85.46      8.41 o 
  -2  -8   2      526.75      505.26     15.55 o 
  -1  -8   2      435.75      440.69     11.63 o 
   0  -8   2      854.09      857.37     16.31 o 
   1  -8   2       75.85       67.53      5.05 o 
   2  -8   2      292.09      303.86     13.00 o 
   3  -8   2      466.38      428.23     12.91 o 
   4  -8   2       39.31       32.72      5.47 o 
   5  -8   2        0.98        0.00      4.70 o 
   6  -8   2      371.45      331.97     16.07 o 
   7  -8   2      162.34      157.94     12.02 o 
   9  -8   2      146.57      163.39     28.28 o 
  -8  -7   2        0.04        7.78     14.56 o 
  -7  -7   2       48.29       68.17     14.14 o 
  -6  -7   2       39.07       64.99     12.68 o 
  -5  -7   2        0.16        0.00      7.29 o 
  -4  -7   2      113.25      129.64     10.29 o 
  -3  -7   2      365.07      366.32     10.19 o 
  -2  -7   2       62.87       66.32      4.37 o 
  -1  -7   2        2.06        3.68      2.39 o 
   0  -7   2        3.85        6.02      2.49 o 
   1  -7   2      266.94      274.31      9.30 o 
   2  -7   2      572.20      592.39     12.52 o 
   3  -7   2     2069.41     2194.63     29.83 o 
   4  -7   2      322.30      312.84     11.90 o 
   5  -7   2        8.04        9.35      4.92 o 
   6  -7   2       31.10       31.52      5.89 o 
   7  -7   2      409.58      421.93     20.03 o 
   9  -7   2       97.06       89.12     21.58 o 
  -9  -6   2        6.32       10.65     15.65 o 
  -8  -6   2        0.20        0.00     12.02 o 
  -7  -6   2        0.58        0.00      7.86 o 
  -6  -6   2       37.56       16.58      9.43 o 
  -5  -6   2        8.41       14.12      5.91 o 
  -4  -6   2       54.62       45.42      5.37 o 
  -3  -6   2      551.41      526.54     11.45 o 
  -2  -6   2     1321.29     1256.63     15.92 o 
  -1  -6   2      202.07      200.67      5.69 o 
   0  -6   2      389.52      391.82      7.23 o 
   1  -6   2      826.65      792.64     10.01 o 
   2  -6   2      846.32      873.34     11.40 o 
   3  -6   2      681.69      737.97     10.75 o 
   4  -6   2      798.27      848.34     13.87 o 
   5  -6   2      123.60      128.82      5.45 o 
   6  -6   2       78.34       80.02      8.52 o 
   7  -6   2      378.54      397.90     10.00 o 
   8  -6   2      103.61      113.05     14.36 o 
   9  -6   2       79.30      123.05     23.09 o 
  -9  -5   2       21.24       26.25     16.02 o 
  -8  -5   2        3.90       10.49     10.04 o 
  -7  -5   2        0.83        2.60     15.34 o 
  -6  -5   2      250.97      247.39     36.29 o 
  -5  -5   2      534.68      520.80     17.62 o 
  -4  -5   2     1738.63     1622.35     21.54 o 
  -3  -5   2     1363.70     1416.96     18.16 o 
  -2  -5   2       13.83       13.33      2.52 o 
  -1  -5   2      559.82      575.33     15.93 o 
   0  -5   2      376.07      361.77      6.07 o 
   1  -5   2     1133.92     1108.41     11.85 o 
   2  -5   2     4404.39     4630.90     39.95 o 
   3  -5   2        3.85        0.09      1.84 o 
   4  -5   2     2500.69     2471.03     25.51 o 
   5  -5   2      341.22      347.52      7.52 o 
   6  -5   2        5.80        6.80      2.73 o 
   7  -5   2      223.44      236.23     12.11 o 
   8  -5   2       79.06       82.96      8.68 o 
   9  -5   2        4.52        0.00      7.68 o 
 -10  -4   2        0.10        0.05     14.18 o 
  -9  -4   2       50.11       47.50     18.05 o 
  -8  -4   2      135.18      138.40     16.30 o 
  -7  -4   2        5.19        1.86      7.17 o 
  -6  -4   2       80.79       91.56      8.41 o 
  -5  -4   2      159.90      165.59      7.86 o 
  -4  -4   2      760.83      770.93     13.16 o 
  -3  -4   2      474.73      525.70      9.00 o 
  -2  -4   2     4098.54     4009.41     37.28 o 
  -1  -4   2     3728.04     3778.34     35.08 o 
   0  -4   2      116.26      141.09      3.86 o 
   1  -4   2     2697.14     2606.20     23.54 o 
   2  -4   2     2981.67     2806.50     26.58 o 
   3  -4   2     1580.67     1577.21     17.01 o 
   4  -4   2      421.15      378.35      7.47 o 
   5  -4   2      406.63      420.09      8.00 o 
   6  -4   2       57.97       48.65      5.90 o 
   7  -4   2      464.22      433.48     13.36 o 
   8  -4   2       88.83      101.14      9.67 o 
   9  -4   2       91.82       94.70     10.76 o 
  10  -4   2       15.47       23.93     12.25 o 
 -10  -3   2        1.63        6.08     14.42 o 
  -9  -3   2      133.29      135.77     23.47 o 
  -8  -3   2      113.61      140.89     31.06 o 
  -7  -3   2      160.97      157.90     14.80 o 
  -6  -3   2       17.67        1.22      4.08 o 
  -5  -3   2       17.82       17.24      3.56 o 
  -4  -3   2     2049.59     1957.55     24.42 o 
  -3  -3   2     1907.67     1849.70     24.20 o 
  -2  -3   2     2281.68     2249.19     23.76 o 
  -1  -3   2     1167.57     1198.25     13.22 o 
   0  -3   2      228.53      217.15      4.00 o 
   1  -3   2      955.30      980.34     10.12 o 
   2  -3   2     1372.36     1421.01     13.79 o 
   3  -3   2      462.69      502.71      7.58 o 
   4  -3   2     5029.65     5251.65     52.47 o 
   5  -3   2     1590.21     1604.45     23.25 o 
   6  -3   2      362.42      374.04     11.51 o 
   7  -3   2       89.78      109.22      9.77 o 
   8  -3   2       41.21       45.52      7.59 o 
   9  -3   2      130.44      146.90     13.66 o 
  10  -3   2        2.09       14.24     11.33 o 
 -10  -2   2        1.32        0.00     12.58 o 
  -9  -2   2       95.64       85.33     22.76 o 
  -8  -2   2      101.03       87.11     11.70 o 
  -7  -2   2      278.50      288.75     14.22 o 
  -6  -2   2        0.15        5.95      3.59 o 
  -5  -2   2       35.83       36.70      3.72 o 
  -4  -2   2     2709.29     2742.72     33.29 o 
  -3  -2   2     1479.46     1631.38     19.80 o 
  -2  -2   2    33952.59    33762.22    339.25 o 
  -1  -2   2     3537.36     3434.57     47.02 o 
   0  -2   2     1002.10     1021.48     11.20 o 
   1  -2   2        1.11        0.00      0.88 o 
   2  -2   2     2613.67     2612.64     22.44 o 
   3  -2   2     2252.19     2086.37     25.41 o 
   4  -2   2       10.82       12.62      2.62 o 
   5  -2   2      818.65      791.52     11.98 o 
   6  -2   2      298.33      272.50      7.27 o 
   7  -2   2       49.48       52.58      4.63 o 
   8  -2   2        0.74        3.08      4.18 o 
   9  -2   2      113.68      118.55      8.51 o 
  10  -2   2        6.93       10.11     10.96 o 
 -10  -1   2       15.09        0.00     13.62 o 
  -9  -1   2       19.39       16.46      9.59 o 
  -8  -1   2      183.73      167.23     13.85 o 
  -7  -1   2      928.04      960.76     21.91 o 
  -6  -1   2       22.69       25.66      3.98 o 
  -5  -1   2      112.28      137.20      6.41 o 
  -4  -1   2     3094.21     3055.16     34.14 o 
  -3  -1   2      580.43      544.35     11.71 o 
  -2  -1   2      700.25      706.93      9.75 o 
  -1  -1   2     4761.98     4664.97     45.98 o 
   0  -1   2      262.70      295.08      6.06 o 
   1  -1   2     5745.73     5826.10     57.00 o 
   2  -1   2     1297.20     1328.19     14.35 o 
   3  -1   2     3484.11     3396.11     41.19 o 
   4  -1   2      470.80      443.97      8.70 o 
   5  -1   2        7.41        4.11      2.55 o 
   6  -1   2     1126.52     1082.69     29.98 o 
   7  -1   2       16.25       30.97      5.84 o 
   8  -1   2        1.53        7.40      6.24 o 
   9  -1   2        1.50        7.46      7.33 o 
  10  -1   2        7.59        4.70     11.44 o 
 -11   0   2        1.38        0.00     14.04 o 
 -10   0   2      115.49      124.74     23.19 o 
  -9   0   2        0.37        0.00      6.57 o 
  -8   0   2        8.92        4.29      5.91 o 
  -7   0   2      212.03      235.89      9.86 o 
  -6   0   2       46.92       49.01      3.89 o 
  -5   0   2       71.78       91.01      4.51 o 
  -4   0   2     2367.94     2251.93     29.96 o 
  -3   0   2      187.88      196.39      5.28 o 
  -2   0   2     9494.83    10021.25    114.33 o 
  -1   0   2      262.41      327.88      5.72 o 
   0   0   2       46.04       70.44      2.17 o 
   1   0   2     2990.81     3143.77     26.68 o 
   2   0   2      722.13      693.60     10.78 o 
   3   0   2      386.59      336.88      6.65 o 
   4   0   2      121.69      112.68      4.52 o 
   5   0   2        6.70        2.09      2.40 o 
   6   0   2      733.67      710.71     13.82 o 
   7   0   2      134.02      152.07     13.29 o 
   8   0   2        0.01        3.87      6.82 o 
   9   0   2      120.88      138.00     14.31 o 
  10   0   2       40.97       37.61     18.43 o 
 -11   1   2        0.01        0.00     10.00 o 
 -10   1   2       52.32       47.97     16.87 o 
  -9   1   2        3.36        6.36      6.79 o 
  -8   1   2        0.09        0.74      5.08 o 
  -7   1   2      336.80      350.38      9.79 o 
  -6   1   2      100.22       93.70      5.21 o 
  -5   1   2      367.95      354.38      9.10 o 
  -4   1   2      974.37     1004.82     15.03 o 
  -3   1   2       55.08       72.20      3.34 o 
  -2   1   2        7.97        4.99      2.03 o 
  -1   1   2      173.99      166.77      4.39 o 
   0   1   2     3244.42     3335.01     31.26 o 
   1   1   2     2222.61     2345.22     19.74 o 
   2   1   2      113.74      112.38      4.50 o 
   3   1   2     2828.21     2746.75     26.50 o 
   4   1   2      633.56      596.83     10.19 o 
   5   1   2       17.93       13.40      3.17 o 
   6   1   2      799.38      802.11     39.35 o 
   7   1   2      276.54      313.57     17.45 o 
   8   1   2        0.53        0.00      6.50 o 
   9   1   2       30.41       26.11     16.49 o 
  10   1   2       68.02       80.82     22.34 o 
 -11   2   2       18.35        1.46     14.80 o 
 -10   2   2       31.72       29.27     16.45 o 
  -9   2   2        3.17        8.61      5.05 o 
  -8   2   2       95.60      102.40      7.60 o 
  -7   2   2      462.02      429.63     10.18 o 
  -6   2   2      141.10      146.27      6.17 o 
  -5   2   2      485.02      479.68      9.93 o 
  -4   2   2      100.29      100.17      4.96 o 
  -3   2   2       32.79       26.16      2.33 o 
  -2   2   2      796.44      891.23     11.54 o 
  -1   2   2      575.92      618.45      9.95 o 
   0   2   2     6331.30     6159.52     50.26 o 
   1   2   2     2367.01     2258.97     21.75 o 
   2   2   2      485.60      466.81      6.21 o 
   3   2   2       70.27       75.55      2.88 o 
   4   2   2      380.84      357.68      7.12 o 
   5   2   2      659.21      715.94     26.39 o 
   6   2   2       26.12       15.44      8.05 o 
   7   2   2       60.30       49.66      9.94 o 
   8   2   2       23.52       10.19      7.46 o 
   9   2   2        9.65       16.97     13.62 o 
  10   2   2       21.07       11.78     15.83 o 
 -11   3   2       14.61        0.52     14.33 o 
 -10   3   2        9.21       18.14     14.56 o 
  -9   3   2        1.62        5.56      4.98 o 
  -8   3   2      164.95      189.79     11.21 o 
  -7   3   2       39.32       49.23      5.32 o 
  -6   3   2      426.97      450.85     14.40 o 
  -5   3   2     3641.32     3586.29     38.58 o 
  -4   3   2     2554.47     2620.79     26.79 o 
  -3   3   2       64.38       54.59      3.28 o 
  -2   3   2      227.56      229.17      6.28 o 
  -1   3   2     1542.57     1553.13     17.23 o 
   0   3   2     2460.16     2531.23     24.52 o 
   1   3   2        5.97        4.54      1.50 o 
   2   3   2        9.32        6.61      1.57 o 
   3   3   2     1301.22     1236.77     15.35 o 
   4   3   2       27.78       31.21      2.87 o 
   5   3   2      601.20      540.45     15.91 o 
   6   3   2       23.81       26.59      7.11 o 
   7   3   2       27.70       54.82     16.87 o 
   8   3   2       10.81       15.04      9.64 o 
   9   3   2        5.14       17.34     14.75 o 
 -10   4   2       13.00        0.00      9.33 o 
  -9   4   2        6.26        2.81     13.36 o 
  -8   4   2      682.77      675.89     29.75 o 
  -7   4   2       99.64       94.85      9.17 o 
  -6   4   2        7.90        9.29      3.08 o 
  -5   4   2      562.57      583.34      9.76 o 
  -4   4   2      190.52      181.81      4.92 o 
  -3   4   2      274.92      276.72      6.36 o 
  -2   4   2      803.56      741.18     15.87 o 
  -1   4   2     3780.34     3704.74     36.89 o 
   0   4   2       52.61       43.07      2.66 o 
   1   4   2     1930.25     2002.74     22.13 o 
   2   4   2      332.91      285.03      5.71 o 
   3   4   2      177.23      178.86      5.25 o 
   4   4   2       36.83       36.90      5.04 o 
   5   4   2       99.35      113.88     10.47 o 
   6   4   2       62.52       51.59     14.00 o 
   7   4   2      131.64       84.41     12.92 o 
   8   4   2       17.31        9.19     13.34 o 
   9   4   2       13.30       27.05     16.40 o 
 -10   5   2        5.84       14.71     11.70 o 
  -9   5   2        2.47        1.10      9.29 o 
  -8   5   2       94.90      105.42     12.41 o 
  -7   5   2      228.97      239.80     12.50 o 
  -6   5   2      342.34      342.46     13.35 o 
  -5   5   2      336.61      323.08     13.93 o 
  -4   5   2      721.27      700.82     18.04 o 
  -3   5   2      107.84      134.23      9.16 o 
  -2   5   2        1.27        2.04      2.33 o 
  -1   5   2     1745.10     1664.65     18.79 o 
   0   5   2      148.66      162.78      5.32 o 
   1   5   2     1286.83     1306.63     15.97 o 
   2   5   2      962.72      963.33     13.00 o 
   3   5   2        1.16        1.42      2.55 o 
   4   5   2       28.03       34.46      5.29 o 
   5   5   2      660.36      622.57     21.26 o 
   6   5   2      123.29      161.85     26.23 o 
   7   5   2       54.40       63.77     12.79 o 
   8   5   2       13.14        1.37     12.11 o 
   9   5   2        8.93       21.49     17.58 o 
 -10   6   2        9.24       17.60     12.20 o 
  -9   6   2       65.33       83.37     15.64 o 
  -8   6   2       17.13       13.35      8.16 o 
  -7   6   2      129.45      134.06     10.10 o 
  -6   6   2      510.49      508.81     23.49 o 
  -5   6   2       60.72       63.38      7.62 o 
  -4   6   2      262.96      248.62     15.10 o 
  -3   6   2        2.60        0.00      4.11 o 
  -2   6   2        6.38        2.37      3.43 o 
  -1   6   2     2548.82     2489.76     30.18 o 
   0   6   2      385.94      348.89      7.66 o 
   1   6   2        3.46        0.96      2.31 o 
   2   6   2      521.46      564.71     10.98 o 
   3   6   2      388.12      388.34     12.53 o 
   4   6   2       64.39       79.86     10.38 o 
   5   6   2        1.07        0.00      5.87 o 
   6   6   2       33.45       57.71     14.87 o 
   7   6   2        0.10        0.00     10.37 o 
   8   6   2        0.14        0.00     15.08 o 
  -9   7   2       16.81       29.07     10.42 o 
  -8   7   2       65.39       64.75      8.77 o 
  -7   7   2      252.48      237.06     28.31 o 
  -6   7   2      676.18      666.76     20.31 o 
  -5   7   2       82.92       85.74      8.98 o 
  -4   7   2     1123.69     1076.93     25.59 o 
  -3   7   2      212.42      227.26     12.31 o 
  -2   7   2      582.48      569.10     20.00 o 
  -1   7   2      215.81      205.77      9.59 o 
   0   7   2      514.77      519.80     13.31 o 
   1   7   2      150.50      151.76      6.13 o 
   2   7   2       88.18       86.00      7.65 o 
   3   7   2      256.56      276.08     11.74 o 
   4   7   2        7.49        3.55      5.54 o 
   5   7   2        1.36        0.00      8.06 o 
   6   7   2      132.66      149.81     17.79 o 
   7   7   2       12.65       59.38     18.90 o 
  -9   8   2       40.38       34.56     14.26 o 
  -8   8   2        2.77        2.48     13.45 o 
  -7   8   2       65.37       65.69     13.26 o 
  -6   8   2      640.09      615.71     21.03 o 
  -5   8   2      200.79      164.39     12.12 o 
  -4   8   2     1452.80     1434.34     36.18 o 
  -3   8   2      516.51      506.85     20.54 o 
  -2   8   2      101.37       91.41     10.65 o 
  -1   8   2      405.91      411.93     19.22 o 
   0   8   2      252.43      194.26     21.11 o 
   1   8   2      691.52      682.39     25.25 o 
   2   8   2        4.37        0.00      7.69 o 
   3   8   2      108.07      139.35     18.80 o 
   4   8   2      110.43      124.22     14.88 o 
   5   8   2       11.05       31.48     14.47 o 
   6   8   2        4.01       15.88     14.23 o 
   7   8   2        1.38        1.98     14.37 o 
  -8   9   2        0.49        0.00     10.86 o 
  -7   9   2       16.77       14.19     11.03 o 
  -6   9   2       96.14       94.53     25.61 o 
  -5   9   2      130.04      117.53     15.41 o 
  -4   9   2       46.17       51.51     13.66 o 
  -3   9   2       63.90       65.31     10.27 o 
  -2   9   2      175.94      170.75     14.88 o 
  -1   9   2      163.92      171.61     15.79 o 
   0   9   2        7.18        2.28      5.44 o 
   1   9   2       72.03       79.88     19.93 o 
   2   9   2        2.45        0.00      6.98 o 
   3   9   2       75.43       77.28     13.00 o 
   4   9   2       13.86       11.45     11.97 o 
   5   9   2        0.07        0.71     12.35 o 
   6   9   2       24.38       25.21     15.46 o 
  -7  10   2        0.42        0.00      9.46 o 
  -6  10   2        6.73        0.00     16.02 o 
  -5  10   2      116.92      149.86     19.11 o 
  -4  10   2        4.56        4.33      7.97 o 
  -3  10   2       56.05       64.93     11.50 o 
  -2  10   2        7.64        0.00      6.40 o 
  -1  10   2       96.79       90.17     10.40 o 
   0  10   2      133.20      156.51     27.80 o 
   1  10   2      279.94      309.52     35.58 o 
   2  10   2       74.23       56.27     19.84 o 
   3  10   2        0.01        0.00     16.07 o 
   4  10   2        2.13        6.41     12.11 o 
   5  10   2       20.87       41.05     17.06 o 
  -6  11   2        8.77        0.00     19.06 o 
  -5  11   2      118.83       94.59     17.83 o 
  -4  11   2       59.24       73.79     16.15 o 
  -3  11   2       13.56       19.05      7.87 o 
  -2  11   2        4.85        0.98      9.01 o 
  -1  11   2        1.78        5.35      8.38 o 
   0  11   2       29.60        5.84     14.84 o 
   1  11   2        8.72        4.67     15.17 o 
   2  11   2       29.22        1.18     18.28 o 
   3  11   2        0.01       29.69     20.41 o 
  -5  12   2       23.68       36.15     11.64 o 
  -4  12   2        4.40        1.29      8.92 o 
  -3  12   2        0.10        0.00      8.93 o 
  -2  12   2       22.03       10.28     10.69 o 
  -1  12   2       36.39       27.26     13.25 o 
   0  12   2       20.99       22.43     19.93 o 
   1  12   2        0.08        0.00     18.14 o 
   2  12   2       13.74        7.68     18.57 o 
  -1 -13   3       50.94       50.90     22.71 o 
   0 -13   3       14.02        9.97     11.97 o 
   1 -13   3        2.91        4.08     16.00 o 
   2 -13   3      102.30      126.89     18.78 o 
   3 -13   3       22.12       31.04     15.53 o 
   4 -13   3        2.58       26.02     14.12 o 
  -4 -12   3       15.39       20.88     16.16 o 
  -3 -12   3        4.16        0.00     12.58 o 
  -2 -12   3        4.74        2.50     12.39 o 
  -1 -12   3        6.59        9.38     16.40 o 
   0 -12   3        4.02        2.78     21.68 o 
   1 -12   3        0.02        0.00      8.53 o 
   2 -12   3       60.86       73.82     13.01 o 
   3 -12   3       91.29      101.40     13.24 o 
   4 -12   3        9.95       17.26      8.87 o 
   5 -12   3       10.38        0.43     10.27 o 
   6 -12   3       18.53        7.75     12.89 o 
  -5 -11   3        5.45       14.51     15.55 o 
  -4 -11   3       81.66       86.10     20.22 o 
  -3 -11   3       52.38       39.92     15.17 o 
  -2 -11   3        8.72       14.00      9.37 o 
  -1 -11   3       89.29       88.38     11.01 o 
   0 -11   3       49.90       53.31      8.38 o 
   1 -11   3       28.12       28.86      9.29 o 
   2 -11   3        1.84        0.00      6.19 o 
   3 -11   3        4.15        0.00      7.08 o 
   4 -11   3        4.44        2.51      6.44 o 
   5 -11   3        7.91        2.92     10.57 o 
   6 -11   3       40.15       53.51     14.47 o 
   7 -11   3       33.86       27.59     14.82 o 
  -6 -10   3       10.51       12.68     15.27 o 
  -5 -10   3        9.58        2.92     13.53 o 
  -4 -10   3       49.23       65.60     17.34 o 
  -3 -10   3        2.35       25.54     12.91 o 
  -2 -10   3       51.24       31.22     14.03 o 
  -1 -10   3       23.73       30.99      7.82 o 
   0 -10   3      112.51       98.35      9.81 o 
   1 -10   3      148.82      168.13     11.63 o 
   2 -10   3      224.15      241.27     11.63 o 
   3 -10   3      386.11      383.70     29.34 o 
   4 -10   3      428.74      421.51     17.59 o 
   5 -10   3      137.84      145.25     12.01 o 
   6 -10   3       31.83       24.17     11.09 o 
   7 -10   3       50.37       35.67     12.82 o 
   8 -10   3        4.90        1.65     14.89 o 
  -7  -9   3        4.81       12.02     16.35 o 
  -6  -9   3        1.49        1.51     12.21 o 
  -5  -9   3       41.47       42.08     15.46 o 
  -4  -9   3        0.14        1.46     11.55 o 
  -3  -9   3      194.82      208.44     23.89 o 
  -2  -9   3      454.44      470.51     22.08 o 
  -1  -9   3      304.84      264.22     12.94 o 
   0  -9   3       51.38       53.16      7.42 o 
   1  -9   3      225.23      216.28      8.15 o 
   2  -9   3       62.58       69.64      7.01 o 
   3  -9   3      182.44      159.58      9.47 o 
   4  -9   3       63.13       83.04      8.85 o 
   5  -9   3       83.09       84.07     10.88 o 
   6  -9   3       40.96       40.02      9.13 o 
   7  -9   3      146.90       91.05     21.44 o 
   8  -9   3       27.60       14.14     15.36 o 
  -8  -8   3        3.71       22.29     18.24 o 
  -7  -8   3        0.31        0.00      9.46 o 
  -6  -8   3        2.25        5.88      9.55 o 
  -5  -8   3      195.34      186.72     21.32 o 
  -4  -8   3       42.81       51.47     10.83 o 
  -3  -8   3       15.34       22.65      5.63 o 
  -2  -8   3      220.89      215.74      9.74 o 
  -1  -8   3       86.31       91.22      6.43 o 
   0  -8   3       26.67       26.74      4.66 o 
   1  -8   3      590.87      590.00     12.26 o 
   2  -8   3       58.27       57.33      5.50 o 
   3  -8   3      293.51      273.97     10.82 o 
   4  -8   3      234.30      236.35     11.59 o 
   5  -8   3      470.90      493.41     15.59 o 
   6  -8   3       57.50       57.40      9.88 o 
   7  -8   3      200.61      178.97     14.89 o 
   8  -8   3       70.87       76.53     20.69 o 
   9  -8   3        0.34        1.94     10.80 o 
  -9  -7   3        6.95        0.00     13.71 o 
  -8  -7   3        5.22        0.00     13.76 o 
  -7  -7   3       14.72        0.00      8.91 o 
  -6  -7   3       77.37       68.16     15.55 o 
  -5  -7   3       81.52       68.74     12.30 o 
  -4  -7   3       63.29       61.87      7.63 o 
  -3  -7   3      266.07      279.02      9.83 o 
  -2  -7   3     1412.72     1391.89     20.72 o 
  -1  -7   3      183.30      167.01      5.91 o 
   0  -7   3      772.77      759.39     13.60 o 
   1  -7   3       15.74       14.53      2.57 o 
   2  -7   3     1491.67     1460.64     22.19 o 
   3  -7   3       62.71       65.05      5.39 o 
   4  -7   3        1.14        0.00      3.01 o 
   5  -7   3      247.84      232.45      9.10 o 
   6  -7   3       69.51       76.98      6.86 o 
   7  -7   3        7.16       10.78      5.99 o 
   8  -7   3       42.78       52.17     11.90 o 
   9  -7   3        0.80       13.67     10.36 o 
  -9  -6   3        0.33        0.00     14.80 o 
  -8  -6   3       56.22       58.72     19.51 o 
  -7  -6   3       34.59       31.53     14.73 o 
  -6  -6   3      143.68      150.61     32.85 o 
  -5  -6   3       89.09      100.84      9.14 o 
  -4  -6   3      236.38      236.76      8.77 o 
  -3  -6   3       91.12       79.74      4.70 o 
  -2  -6   3       32.58       29.16      3.66 o 
  -1  -6   3      179.50      191.83      5.67 o 
   0  -6   3      391.77      380.74      7.28 o 
   1  -6   3        7.16        4.29      1.72 o 
   2  -6   3      745.09      697.78      9.94 o 
   3  -6   3        4.18        1.89      1.91 o 
   4  -6   3       27.95       30.05      3.44 o 
   5  -6   3      171.97      177.75      6.68 o 
   6  -6   3      413.44      417.76      9.60 o 
   7  -6   3      452.77      442.55     13.52 o 
   8  -6   3       24.15       27.65      7.32 o 
   9  -6   3        0.56        2.66      9.40 o 
  10  -6   3        0.04       29.41     17.86 o 
  -9  -5   3        0.07        0.00     12.68 o 
  -8  -5   3       12.83       19.51     10.11 o 
  -7  -5   3        2.78        9.13      8.54 o 
  -6  -5   3      532.42      475.13     18.43 o 
  -5  -5   3     1194.81     1188.28     43.80 o 
  -4  -5   3     2277.31     2177.89     29.87 o 
  -3  -5   3     1444.08     1474.34     18.11 o 
  -2  -5   3     1988.15     2135.34     26.07 o 
  -1  -5   3     1517.72     1542.44     17.52 o 
   0  -5   3     4000.75     4082.03     36.36 o 
   1  -5   3     4274.31     4527.14     37.31 o 
   2  -5   3     4774.98     5020.60     45.77 o 
   3  -5   3     1377.54     1432.59     21.00 o 
   4  -5   3       45.27       38.93      3.59 o 
   5  -5   3      368.84      355.20      8.09 o 
   6  -5   3      133.37      133.11      6.77 o 
   7  -5   3       18.72       20.16      5.67 o 
   8  -5   3        9.15       14.00      6.27 o 
   9  -5   3       16.31        2.83      7.69 o 
  10  -5   3        7.55       16.07     19.56 o 
 -10  -4   3       67.29       41.24     18.10 o 
  -9  -4   3       29.66       38.41     17.20 o 
  -8  -4   3      100.64      100.58     14.51 o 
  -7  -4   3      195.65      186.88     16.67 o 
  -6  -4   3      777.64      805.13     20.73 o 
  -5  -4   3      620.83      625.64     16.47 o 
  -4  -4   3     8068.13     8011.57     81.59 o 
  -3  -4   3     4647.35     4617.53     46.18 o 
  -2  -4   3      396.07      360.56      7.64 o 
  -1  -4   3        4.56       11.06      2.40 o 
   0  -4   3     1953.76     1945.32     18.91 o 
   1  -4   3      374.10      354.24      5.48 o 
   2  -4   3     3847.80     3604.71     30.03 o 
   3  -4   3     1688.56     1899.02     19.84 o 
   4  -4   3      615.32      608.00      9.18 o 
   5  -4   3      929.33      950.65     14.61 o 
   6  -4   3       82.01      100.53      6.01 o 
   7  -4   3      594.91      626.03     17.55 o 
   8  -4   3        0.54        1.35      4.97 o 
   9  -4   3       98.65      121.43     15.17 o 
  10  -4   3       37.39       25.01     12.35 o 
 -10  -3   3      136.42      139.87     25.31 o 
  -9  -3   3      178.54      153.11     24.18 o 
  -8  -3   3       62.58       59.23     11.78 o 
  -7  -3   3        5.84        9.22      6.21 o 
  -6  -3   3      377.35      387.64     13.42 o 
  -5  -3   3      565.02      545.87     12.25 o 
  -4  -3   3     1349.87     1429.41     20.44 o 
  -3  -3   3     2082.42     2065.13     27.13 o 
  -2  -3   3       16.46       12.86      2.44 o 
  -1  -3   3      107.53      120.44      3.92 o 
   0  -3   3     1525.38     1464.29     14.43 o 
   1  -3   3     5517.11     5620.85     49.35 o 
   2  -3   3     4149.96     4296.61     36.17 o 
   3  -3   3       75.81       77.94      3.09 o 
   4  -3   3      678.30      627.82     10.33 o 
   5  -3   3       26.32       27.44      2.78 o 
   6  -3   3      285.91      287.29      8.79 o 
   7  -3   3      164.69      165.32      6.07 o 
   8  -3   3        5.07       10.76      8.16 o 
   9  -3   3      111.77       94.72     16.00 o 
  10  -3   3       35.74       30.95     13.12 o 
 -10  -2   3       72.30       79.74     21.11 o 
  -9  -2   3       69.91      109.21     33.04 o 
  -8  -2   3       57.47       41.57     12.49 o 
  -7  -2   3        2.70        0.00      5.00 o 
  -6  -2   3      905.63      901.09     18.73 o 
  -5  -2   3      136.58      147.24      6.14 o 
  -4  -2   3       79.66      101.16      5.49 o 
  -3  -2   3        8.78        6.21      2.19 o 
  -2  -2   3     8536.42     8487.74     82.57 o 
  -1  -2   3     1575.39     1531.08     17.99 o 
   0  -2   3     3103.28     3182.38     30.45 o 
   1  -2   3     2271.48     2251.54     18.37 o 
   2  -2   3     5457.52     5658.89     49.22 o 
   3  -2   3     1337.79     1246.51     15.05 o 
   4  -2   3     4679.72     4659.76     42.75 o 
   5  -2   3      342.71      357.29      8.43 o 
   6  -2   3       68.82       70.47      4.60 o 
   7  -2   3      379.03      394.38     10.75 o 
   8  -2   3      105.44      116.02      8.39 o 
   9  -2   3       14.92       24.60      7.92 o 
  10  -2   3       14.16        9.72     12.06 o 
 -11  -1   3        3.56        0.00     13.71 o 
 -10  -1   3        2.24        5.80     12.77 o 
  -9  -1   3       55.59       63.47     11.75 o 
  -8  -1   3       53.19       55.85     12.06 o 
  -7  -1   3       87.64       85.73      7.92 o 
  -6  -1   3      390.26      403.61     11.28 o 
  -5  -1   3        6.23        4.92      2.83 o 
  -4  -1   3       13.14       10.55      2.42 o 
  -3  -1   3     4762.43     4676.76     47.95 o 
  -2  -1   3     1018.92      938.41     12.49 o 
  -1  -1   3      417.57      394.23      7.98 o 
   0  -1   3      220.40      205.33      4.65 o 
   1  -1   3    27179.73    27125.23    210.77 o 
   2  -1   3     1485.20     1454.54     15.05 o 
   3  -1   3      370.20      423.92      7.41 o 
   4  -1   3     3548.23     3604.06     36.87 o 
   5  -1   3      403.55      425.14      9.27 o 
   6  -1   3        1.53        5.09      3.17 o 
   7  -1   3       44.21       40.84      6.51 o 
   8  -1   3      157.58      143.37      9.73 o 
   9  -1   3       36.17       48.36     13.25 o 
  10  -1   3       10.30        0.00     11.17 o 
 -11   0   3        8.43       25.68     18.00 o 
 -10   0   3        4.70        0.00     13.05 o 
  -9   0   3      203.21      250.49     34.00 o 
  -8   0   3       82.40      123.27     16.85 o 
  -7   0   3      423.10      443.55     14.38 o 
  -6   0   3      103.80       88.40      5.63 o 
  -5   0   3     1104.86     1095.25     18.63 o 
  -4   0   3      107.21       89.70      5.14 o 
  -3   0   3     2516.66     2549.82     30.45 o 
  -2   0   3    46573.73    46433.15    515.03 o 
  -1   0   3    10165.68    10225.72    104.53 o 
   0   0   3      696.75      803.99     10.01 o 
   1   0   3     4716.03     4760.35     35.95 o 
   2   0   3     2322.25     2478.21     23.57 o 
   3   0   3       75.17       73.93      2.79 o 
   4   0   3     1985.84     1751.28     20.14 o 
   5   0   3     1383.52     1469.48     23.04 o 
   6   0   3       97.40       70.89      7.59 o 
   7   0   3       95.77      101.18      9.39 o 
   8   0   3       77.21      104.10     17.51 o 
   9   0   3       18.42       22.71     16.16 o 
  10   0   3       39.77       43.09     13.75 o 
 -11   1   3       14.09        8.25     15.65 o 
 -10   1   3       28.73       58.38     12.53 o 
  -9   1   3      168.57      181.22     13.57 o 
  -8   1   3      112.24      107.08      9.41 o 
  -7   1   3     1547.27     1529.59     25.36 o 
  -6   1   3        3.24        1.61      2.72 o 
  -5   1   3      385.40      407.44     10.15 o 
  -4   1   3       23.34       21.03      2.92 o 
  -3   1   3     6735.63     6620.16     70.12 o 
  -2   1   3    19029.75    18797.86    188.94 o 
  -1   1   3     6664.26     6576.19     56.32 o 
   0   1   3     4705.36     4943.80     40.96 o 
   1   1   3      842.67      758.85      8.67 o 
   2   1   3      204.27      211.70      6.18 o 
   3   1   3      329.87      293.91      6.68 o 
   4   1   3      356.66      387.68      7.18 o 
   5   1   3      662.19      670.73     14.12 o 
   6   1   3       35.23       40.15      7.84 o 
   7   1   3       13.75        9.97      5.78 o 
   8   1   3      255.28      218.61     18.69 o 
   9   1   3       19.73       18.10     15.13 o 
  10   1   3        0.00        0.00     13.48 o 
 -11   2   3        9.63       17.96     16.16 o 
 -10   2   3       50.53       48.35     17.20 o 
  -9   2   3       56.16       58.17      8.22 o 
  -8   2   3      179.72      183.36      9.34 o 
  -7   2   3      599.65      657.88     13.41 o 
  -6   2   3       37.30       36.07      3.97 o 
  -5   2   3      397.30      396.57     11.07 o 
  -4   2   3     2026.59     2041.22     31.56 o 
  -3   2   3      730.78      673.57     11.42 o 
  -2   2   3     1014.07     1011.89     17.64 o 
  -1   2   3      435.70      420.70     10.31 o 
   0   2   3      984.01      947.02     10.13 o 
   1   2   3     1483.28     1460.91     15.01 o 
   2   2   3        5.57        5.60      1.73 o 
   3   2   3      948.97      973.00     14.74 o 
   4   2   3      353.00      355.12      8.57 o 
   5   2   3     1791.86     1790.23     33.15 o 
   6   2   3      265.16      283.53     14.38 o 
   7   2   3       52.16       55.31     12.70 o 
   8   2   3      153.77      163.83     23.12 o 
   9   2   3       28.85       24.98     16.64 o 
 -11   3   3       10.57        0.00     13.24 o 
 -10   3   3      123.87      126.87     17.77 o 
  -9   3   3        0.57        0.00      6.82 o 
  -8   3   3        3.37        0.02      5.43 o 
  -7   3   3      267.02      253.35     12.71 o 
  -6   3   3      218.06      217.40     10.33 o 
  -5   3   3        0.40        4.64      2.36 o 
  -4   3   3        3.46        2.57      2.18 o 
  -3   3   3     1451.58     1433.89     18.16 o 
  -2   3   3        0.24        0.00      2.02 o 
  -1   3   3      329.29      373.54      8.29 o 
   0   3   3     5365.07     5267.37     44.34 o 
   1   3   3        1.18        1.54      1.40 o 
   2   3   3      116.33      132.27      4.22 o 
   3   3   3     1601.18     1595.81     19.70 o 
   4   3   3      789.61      826.26     17.11 o 
   5   3   3      251.74      249.82     22.58 o 
   6   3   3      703.80      625.68     28.12 o 
   7   3   3       43.48       58.58     26.84 o 
   8   3   3       38.05       21.11     13.53 o 
   9   3   3       12.12        3.49     14.18 o 
 -10   4   3       45.40       53.45     14.71 o 
  -9   4   3       13.24       15.23      6.22 o 
  -8   4   3       72.95       53.09     23.87 o 
  -7   4   3      259.45      314.85     21.15 o 
  -6   4   3      576.20      558.40     14.37 o 
  -5   4   3      413.79      424.46     12.29 o 
  -4   4   3      501.23      506.67     13.36 o 
  -3   4   3     1775.83     1754.89     24.58 o 
  -2   4   3       49.65       49.43      3.93 o 
  -1   4   3       46.26       53.19      3.70 o 
   0   4   3     6265.13     6422.84     56.71 o 
   1   4   3      478.92      524.75      8.05 o 
   2   4   3      153.43      146.44      4.82 o 
   3   4   3      513.46      530.68     11.18 o 
   4   4   3      285.46      295.00     12.09 o 
   5   4   3      604.61      657.64     21.68 o 
   6   4   3       93.06       74.41     15.75 o 
   7   4   3      188.23      168.43     17.76 o 
   8   4   3        0.01       14.37     14.99 o 
   9   4   3        4.60       14.84     16.54 o 
 -10   5   3       63.00       36.35     14.18 o 
  -9   5   3       82.12       84.98     15.11 o 
  -8   5   3      139.64      137.78     13.85 o 
  -7   5   3      193.66      181.05     12.26 o 
  -6   5   3      864.86      851.62     35.55 o 
  -5   5   3       66.96       59.40      8.39 o 
  -4   5   3       89.19       77.08      6.32 o 
  -3   5   3     1093.95     1048.97     18.21 o 
  -2   5   3      105.88      114.29      8.39 o 
  -1   5   3      162.31      170.65      5.61 o 
   0   5   3     8819.57     9088.30     91.94 o 
   1   5   3     2742.79     2938.82     30.06 o 
   2   5   3      121.06      116.18      5.22 o 
   3   5   3      189.92      202.85      9.36 o 
   4   5   3      238.27      241.41     12.33 o 
   5   5   3       35.43       16.39      7.55 o 
   6   5   3        5.86        0.51      8.47 o 
   7   5   3       17.61       15.73     20.36 o 
   8   5   3        1.39        0.00     13.48 o 
 -10   6   3       44.61       68.43     16.54 o 
  -9   6   3        7.18        3.90      9.27 o 
  -8   6   3       85.42       78.28     13.54 o 
  -7   6   3        9.59        5.07      7.26 o 
  -6   6   3     1079.89     1063.36     25.61 o 
  -5   6   3      766.53      740.94     20.30 o 
  -4   6   3        1.19        2.02      4.56 o 
  -3   6   3      685.47      642.84     30.01 o 
  -2   6   3      616.75      574.60     19.28 o 
  -1   6   3      866.69      896.32     14.08 o 
   0   6   3      462.58      494.74     10.34 o 
   1   6   3      326.45      336.75      7.91 o 
   2   6   3        4.17        1.87      3.81 o 
   3   6   3       84.31       78.91      7.27 o 
   4   6   3      110.47      115.10     11.31 o 
   5   6   3        3.23        0.00      6.67 o 
   6   6   3        0.42        7.30      9.94 o 
   7   6   3       49.27       43.07     17.96 o 
   8   6   3        5.57        9.52     15.98 o 
  -9   7   3       10.00       17.30     12.84 o 
  -8   7   3       50.39       48.53     11.23 o 
  -7   7   3       42.61       38.48     13.07 o 
  -6   7   3      116.31      105.90     10.32 o 
  -5   7   3       19.05        9.75      5.99 o 
  -4   7   3        0.50        0.00      7.24 o 
  -3   7   3      223.39      209.58     12.41 o 
  -2   7   3      171.45      171.13     13.32 o 
  -1   7   3      311.98      305.95     16.24 o 
   0   7   3      161.38      166.09     12.13 o 
   1   7   3      402.75      367.56     13.31 o 
   2   7   3      124.85      142.66     32.92 o 
   3   7   3       80.89       70.72      8.19 o 
   4   7   3      105.63      108.74     11.55 o 
   5   7   3        9.49       16.73     10.18 o 
   6   7   3        2.76        0.00      9.48 o 
   7   7   3       28.00       11.64     14.28 o 
  -9   8   3       13.00        4.64     11.16 o 
  -8   8   3       56.42       84.29     22.08 o 
  -7   8   3       39.83       52.41     11.51 o 
  -6   8   3      167.29      175.18     13.16 o 
  -5   8   3      223.83      218.54     14.07 o 
  -4   8   3       87.98       56.25      8.48 o 
  -3   8   3       25.85       35.36      7.37 o 
  -2   8   3       45.78       47.54      9.26 o 
  -1   8   3      941.78      921.02     44.49 o 
   0   8   3        5.09        6.88      6.98 o 
   1   8   3       19.06       35.72     15.22 o 
   2   8   3        1.18        0.25      6.96 o 
   3   8   3       37.60       22.28      8.74 o 
   4   8   3       57.23       78.59     22.34 o 
   5   8   3       46.88       28.51     14.89 o 
   6   8   3       42.12       67.44     20.03 o 
  -8   9   3       10.12        8.91     19.37 o 
  -7   9   3      114.21      116.94     18.59 o 
  -6   9   3        0.68        0.00      9.44 o 
  -5   9   3       62.34       60.99     10.60 o 
  -4   9   3       32.97       30.97      9.03 o 
  -3   9   3      261.10      302.42     20.64 o 
  -2   9   3       45.35       34.73      9.37 o 
  -1   9   3       53.32       68.34     10.78 o 
   0   9   3       15.66        2.10      9.36 o 
   1   9   3       54.91       84.21     22.24 o 
   2   9   3       23.18       21.96     16.73 o 
   3   9   3       46.94       51.87     11.35 o 
   4   9   3        0.26        0.00     11.26 o 
   5   9   3        0.69       26.63     15.36 o 
  -7  10   3       27.41       22.28     15.76 o 
  -6  10   3        3.98        0.00     13.50 o 
  -5  10   3        0.42        5.28     11.16 o 
  -4  10   3        0.80        0.00      8.16 o 
  -3  10   3        5.26        7.88      8.93 o 
  -2  10   3       68.38       41.79     14.60 o 
  -1  10   3        8.23       12.74      8.01 o 
   0  10   3       16.54        0.00     12.72 o 
   1  10   3        2.75        0.00     14.51 o 
   2  10   3        0.31        0.61     14.84 o 
   3  10   3        5.61        1.89     17.06 o 
  -6  11   3       43.98       65.57     16.08 o 
  -5  11   3       21.22       25.70     12.75 o 
  -4  11   3        2.68       13.68     11.81 o 
  -3  11   3        5.28        3.13     10.73 o 
  -2  11   3        6.05        0.00      7.66 o 
  -1  11   3       42.48       14.86     12.24 o 
   0  11   3      111.63      137.33     28.79 o 
   1  11   3       13.75        4.01     17.91 o 
   2  11   3        3.16        0.00     16.64 o 
   3  11   3       24.64       28.75     21.21 o 
  -4  12   3        0.07        4.08      9.86 o 
  -3  12   3       36.13       34.97     11.57 o 
  -2  12   3       41.75       60.21     16.03 o 
  -1  12   3        0.02        7.00     12.39 o 
   0  12   3       21.65       32.75     22.43 o 
   1  12   3       40.14       29.74     21.91 o 
  -1 -13   4       25.05       21.49     18.57 o 
   0 -13   4       79.22       76.99     16.63 o 
   1 -13   4       16.89       30.01     13.83 o 
   2 -13   4        0.73       15.97     12.12 o 
   3 -13   4       46.12       47.36     14.76 o 
   4 -13   4       60.25       69.48     16.79 o 
  -4 -12   4       12.55        7.49     14.23 o 
  -3 -12   4       81.30      113.81     21.63 o 
  -2 -12   4       81.17       88.88     20.50 o 
  -1 -12   4       69.15       69.43     17.00 o 
   0 -12   4       34.27       14.73     30.49 o 
   1 -12   4      115.56      102.24     13.74 o 
   2 -12   4       70.83       69.81     12.17 o 
   3 -12   4        5.54       16.35     11.07 o 
   4 -12   4       10.37        0.00     10.80 o 
   5 -12   4        0.57        1.07     10.72 o 
   6 -12   4        9.67       15.21     12.74 o 
  -5 -11   4        6.46        9.33     16.02 o 
  -4 -11   4       13.53       48.16     15.93 o 
  -3 -11   4       14.88       36.43     15.65 o 
  -2 -11   4        0.54        2.83      8.63 o 
  -1 -11   4        0.36        0.00      6.20 o 
   0 -11   4       36.11       36.11      9.57 o 
   1 -11   4       88.98       98.92     10.51 o 
   2 -11   4       20.58       36.32      8.03 o 
   3 -11   4        0.12        6.72      6.74 o 
   4 -11   4      136.58      106.46     13.29 o 
   5 -11   4        1.39        0.00      9.53 o 
   6 -11   4        0.52        1.12     11.11 o 
   7 -11   4       67.78       24.27     19.09 o 
  -7 -10   4        0.04        9.05     16.31 o 
  -6 -10   4       10.60       20.12     16.68 o 
  -5 -10   4       27.81       32.99     16.26 o 
  -4 -10   4       62.64       72.06     17.86 o 
  -3 -10   4       27.62       42.55     14.37 o 
  -2 -10   4        4.22        3.28      8.35 o 
  -1 -10   4       20.20       11.93      7.27 o 
   0 -10   4      197.63      182.70     21.49 o 
   1 -10   4        3.67        1.90      6.38 o 
   2 -10   4        1.99        4.83      5.24 o 
   3 -10   4       63.95       67.91      7.73 o 
   4 -10   4       54.95       50.26     10.56 o 
   5 -10   4       75.34       55.83     10.38 o 
   6 -10   4       32.28       36.08     12.97 o 
   7 -10   4       93.88      114.70     24.08 o 
   8 -10   4       38.15       27.99     17.86 o 
  -7  -9   4        7.42       19.13     16.64 o 
  -6  -9   4        5.23        0.00     12.91 o 
  -5  -9   4       25.35       47.13     16.82 o 
  -4  -9   4      105.18      154.90     23.09 o 
  -3  -9   4        3.78        6.01     13.78 o 
  -2  -9   4      214.76      194.09     16.52 o 
  -1  -9   4      162.32      144.00     10.67 o 
   0  -9   4        5.12        0.00      4.95 o 
   1  -9   4      556.52      521.57     13.14 o 
   2  -9   4      486.26      520.21     16.49 o 
   3  -9   4      376.59      421.21     13.76 o 
   4  -9   4        2.05        6.09      4.87 o 
   5  -9   4       74.66       53.32     14.74 o 
   6  -9   4      268.61      228.23     18.25 o 
   7  -9   4       11.39       12.25     14.56 o 
   8  -9   4       55.32       15.32     15.65 o 
  -8  -8   4        3.00        6.74     14.18 o 
  -7  -8   4        8.08       16.83     11.11 o 
  -6  -8   4        0.42        2.32      8.36 o 
  -5  -8   4        0.51        1.06      8.73 o 
  -4  -8   4      424.01      499.05     42.86 o 
  -3  -8   4        4.48        4.94      5.61 o 
  -2  -8   4       24.18       25.76      7.02 o 
  -1  -8   4      751.88      764.36     16.91 o 
   0  -8   4     1082.91     1088.44     20.67 o 
   1  -8   4       25.02       24.10      3.91 o 
   2  -8   4      188.96      206.11     10.30 o 
   3  -8   4      518.99      545.10     13.22 o 
   4  -8   4       16.75       14.67      4.68 o 
   5  -8   4        7.44       11.01      5.39 o 
   6  -8   4       43.62       55.38      8.51 o 
   7  -8   4       51.12       43.42     10.20 o 
   8  -8   4       66.45       59.65     13.66 o 
   9  -8   4       24.13       21.86     12.21 o 
  -9  -7   4        1.43        2.54     15.55 o 
  -8  -7   4        1.04        0.00     11.55 o 
  -7  -7   4       92.31       87.17     32.71 o 
  -6  -7   4      195.75      152.97     26.74 o 
  -5  -7   4       80.31      103.31     14.04 o 
  -4  -7   4      235.56      269.55     12.86 o 
  -3  -7   4       39.71       42.78      4.86 o 
  -2  -7   4      125.73      143.09      9.22 o 
  -1  -7   4      131.46      144.21      5.67 o 
   0  -7   4     1433.71     1377.01     23.81 o 
   1  -7   4      217.01      219.35      7.59 o 
   2  -7   4     1489.37     1499.08     22.78 o 
   3  -7   4     2413.76     2382.09     37.38 o 
   4  -7   4       28.07       37.18      5.20 o 
   5  -7   4      115.09      115.57      7.47 o 
   6  -7   4      185.03      204.99     11.04 o 
   7  -7   4      143.61      125.64      8.21 o 
   8  -7   4       63.23       52.84      9.89 o 
   9  -7   4       13.01       15.69     10.46 o 
  -9  -6   4        5.59       16.07     17.34 o 
  -8  -6   4       31.80       24.16     11.73 o 
  -7  -6   4       98.99       97.37     14.86 o 
  -6  -6   4      286.70      273.50     20.03 o 
  -5  -6   4      186.58      200.46     13.25 o 
  -4  -6   4     1109.13     1117.02     19.70 o 
  -3  -6   4     1138.85     1095.16     17.34 o 
  -2  -6   4      458.68      417.85      8.92 o 
  -1  -6   4       80.11       72.90      4.34 o 
   0  -6   4     1240.41     1166.45     14.95 o 
   1  -6   4      723.71      674.52      9.00 o 
   2  -6   4        0.06        3.29      2.06 o 
   3  -6   4     1055.81     1101.47     16.03 o 
   4  -6   4       80.39       88.42      4.80 o 
   5  -6   4      351.28      363.36     10.84 o 
   6  -6   4       24.17       16.22      4.17 o 
   7  -6   4       40.85       31.82      5.28 o 
   8  -6   4        0.20        1.95      5.75 o 
   9  -6   4       10.12        8.20      8.65 o 
 -10  -5   4        7.82       24.88     18.38 o 
  -9  -5   4       32.44        4.57     14.33 o 
  -8  -5   4       20.21       16.50      9.75 o 
  -7  -5   4      111.57      106.10     23.02 o 
  -6  -5   4      297.21      263.69     27.80 o 
  -5  -5   4      556.66      568.96     15.47 o 
  -4  -5   4       53.39       40.67      4.64 o 
  -3  -5   4        5.88        6.21      2.40 o 
  -2  -5   4      988.30     1023.56     14.33 o 
  -1  -5   4      515.28      527.99      9.34 o 
   0  -5   4      719.44      661.35     10.89 o 
   1  -5   4      230.11      269.62      4.69 o 
   2  -5   4        2.33        0.05      1.53 o 
   3  -5   4     1646.14     1740.30     19.44 o 
   4  -5   4       14.01        6.61      2.41 o 
   5  -5   4     1098.52     1110.43     16.88 o 
   6  -5   4       53.42       63.24      4.90 o 
   7  -5   4      566.82      578.57     11.77 o 
   8  -5   4      111.14      139.09     11.29 o 
   9  -5   4        8.49        3.77      8.07 o 
  10  -5   4       62.43       57.71     15.03 o 
 -10  -4   4       12.12        0.28     15.08 o 
  -9  -4   4        2.41        0.00     12.49 o 
  -8  -4   4       90.11       71.70     12.93 o 
  -7  -4   4        3.18        1.06      7.18 o 
  -6  -4   4      111.19       97.41      8.74 o 
  -5  -4   4      587.51      598.22     14.87 o 
  -4  -4   4     2210.82     2100.88     36.22 o 
  -3  -4   4     3011.16     2896.72     33.95 o 
  -2  -4   4      406.05      385.82      8.90 o 
  -1  -4   4     2131.25     2138.32     23.85 o 
   0  -4   4      302.79      312.84      5.78 o 
   1  -4   4     3602.20     3553.16     31.33 o 
   2  -4   4     3021.02     3026.51     24.93 o 
   3  -4   4     2357.51     2464.20     24.85 o 
   4  -4   4      431.15      430.33      9.02 o 
   5  -4   4      410.47      449.72     10.64 o 
   6  -4   4        4.23        0.60      2.49 o 
   7  -4   4      248.61      236.74      7.77 o 
   8  -4   4      167.89      181.39     19.13 o 
   9  -4   4       30.86       25.57      9.44 o 
  10  -4   4       48.86       66.68     15.77 o 
 -10  -3   4        3.64        0.00     15.69 o 
  -9  -3   4       16.03       28.65     13.67 o 
  -8  -3   4      225.81      265.26     33.27 o 
  -7  -3   4       31.83       32.29      8.61 o 
  -6  -3   4        1.35        0.00      3.82 o 
  -5  -3   4     1100.05     1111.95     19.22 o 
  -4  -3   4      829.34      740.87     14.26 o 
  -3  -3   4      787.14      760.07     12.66 o 
  -2  -3   4      509.90      474.13      9.09 o 
  -1  -3   4      847.89      795.64     10.29 o 
   0  -3   4     1393.71     1374.01     16.66 o 
   1  -3   4     2036.26     2080.66     19.74 o 
   2  -3   4     1684.75     1699.74     16.08 o 
   3  -3   4      821.88      832.44     10.87 o 
   4  -3   4     1388.38     1403.67     16.52 o 
   5  -3   4     1692.06     1628.98     20.65 o 
   6  -3   4      342.00      326.10     10.49 o 
   7  -3   4       26.96       25.11      5.74 o 
   8  -3   4        1.35        0.00      4.34 o 
   9  -3   4       42.20       48.04      6.43 o 
  10  -3   4       46.73       69.31     16.12 o 
 -10  -2   4       21.89        0.00     13.95 o 
  -9  -2   4       21.75       26.04      9.71 o 
  -8  -2   4      135.37      146.30     14.46 o 
  -7  -2   4       49.47       46.56      7.49 o 
  -6  -2   4       71.03       71.42      9.40 o 
  -5  -2   4      251.95      233.30      9.83 o 
  -4  -2   4      882.96      900.43     14.32 o 
  -3  -2   4      167.86      149.48      5.45 o 
  -2  -2   4      181.95      270.37      6.53 o 
  -1  -2   4     8281.49     8256.32     80.49 o 
   0  -2   4     1227.79     1256.31     14.38 o 
   1  -2   4        1.40        3.44      1.12 o 
   2  -2   4     6730.62     6744.35     53.07 o 
   3  -2   4      164.04      169.01      5.02 o 
   4  -2   4      818.77      920.85     13.92 o 
   5  -2   4      226.20      202.73      6.83 o 
   6  -2   4      174.17      179.08      6.87 o 
   7  -2   4       87.20       72.71      7.00 o 
   8  -2   4        0.70        2.21      5.02 o 
   9  -2   4       60.64       57.45     13.71 o 
  10  -2   4        2.92        5.46     12.16 o 
 -11  -1   4       29.79       43.64     20.17 o 
 -10  -1   4       12.90        3.35     12.58 o 
  -9  -1   4       34.56       36.60     10.61 o 
  -8  -1   4       14.30       28.12      7.14 o 
  -7  -1   4      236.68      259.81     15.55 o 
  -6  -1   4      245.55      268.12     12.34 o 
  -5  -1   4      375.95      388.64      9.02 o 
  -4  -1   4     1673.69     1628.18     21.08 o 
  -3  -1   4      482.95      501.88      9.19 o 
  -2  -1   4      457.71      470.15      9.85 o 
  -1  -1   4    11869.62    12029.98    123.73 o 
   0  -1   4     2098.06     2080.09     21.52 o 
   1  -1   4      223.08      235.87      3.89 o 
   2  -1   4     4830.02     4790.08     38.59 o 
   3  -1   4     3999.47     4287.33     39.49 o 
   4  -1   4      706.89      817.31     11.75 o 
   5  -1   4      188.10      210.94      6.04 o 
   6  -1   4      469.82      468.06     14.34 o 
   7  -1   4       38.34       53.57      9.63 o 
   8  -1   4       13.82       18.53      5.83 o 
   9  -1   4      550.62      492.72     72.74 o 
  10  -1   4       17.24        2.25     10.74 o 
 -10   0   4       27.84       47.27     16.64 o 
  -9   0   4       33.60       52.86     10.33 o 
  -8   0   4       20.02       15.29      6.02 o 
  -7   0   4        9.64       20.74      5.75 o 
  -6   0   4       31.13       22.81      4.28 o 
  -5   0   4      117.38      132.13      7.38 o 
  -4   0   4     1200.51     1223.32     17.50 o 
  -3   0   4     1388.54     1273.18     18.15 o 
  -2   0   4     7534.54     7400.37     85.11 o 
  -1   0   4    10798.89    10705.12    111.52 o 
   0   0   4     2944.32     2953.44     22.52 o 
   1   0   4    13073.56    12934.44     89.45 o 
   2   0   4     1904.39     1865.62     18.00 o 
   3   0   4     2392.41     2451.43     22.96 o 
   4   0   4      542.83      534.18      7.61 o 
   5   0   4        0.26        0.00      2.18 o 
   6   0   4      450.11      436.71     26.20 o 
   7   0   4       15.90       17.07      6.24 o 
   8   0   4        2.80        0.00      7.26 o 
   9   0   4      224.17      264.04     45.78 o 
  10   0   4       57.81       60.44     26.27 o 
 -11   1   4        1.32        1.74     17.34 o 
 -10   1   4       15.79       39.26     16.97 o 
  -9   1   4       44.46       65.47      8.17 o 
  -8   1   4        0.25        0.82      4.77 o 
  -7   1   4      169.17      196.69     11.57 o 
  -6   1   4      976.39     1018.50     17.73 o 
  -5   1   4      797.60      794.96     14.12 o 
  -4   1   4      594.35      636.14     11.19 o 
  -3   1   4     1675.82     1574.82     21.26 o 
  -2   1   4     1688.40     1728.75     20.75 o 
  -1   1   4      219.64      262.31      5.51 o 
   0   1   4      554.56      592.76      6.64 o 
   1   1   4      275.06      250.79      4.32 o 
   2   1   4      154.31      158.42      5.50 o 
   3   1   4     1076.05      972.65     13.86 o 
   4   1   4      608.05      609.90     12.15 o 
   5   1   4       14.31       14.95      4.98 o 
   6   1   4      503.01      526.34     18.49 o 
   7   1   4       20.77       24.63      7.41 o 
   8   1   4       32.89       30.97      9.64 o 
   9   1   4       40.32       40.01     17.30 o 
 -11   2   4        5.10        6.64     14.94 o 
 -10   2   4        1.37        7.30     10.99 o 
  -9   2   4       62.72       62.99      9.03 o 
  -8   2   4      108.55      113.53     15.78 o 
  -7   2   4        4.49        7.68      4.88 o 
  -6   2   4      495.47      529.04     15.07 o 
  -5   2   4     1584.66     1593.04     21.17 o 
  -4   2   4        7.27        0.46      2.18 o 
  -3   2   4      340.16      336.85      7.74 o 
  -2   2   4     2722.41     2585.06     31.42 o 
  -1   2   4       11.41        4.30      1.93 o 
   0   2   4      382.83      373.71      5.63 o 
   1   2   4     1565.66     1531.17     15.16 o 
   2   2   4        1.78        0.00      1.74 o 
   3   2   4      645.05      707.33     13.75 o 
   4   2   4       75.27       67.72      7.42 o 
   5   2   4       29.58       39.27      6.38 o 
   6   2   4        1.26       10.72      6.33 o 
   7   2   4       40.27       38.31      8.70 o 
   8   2   4       53.63       45.67     16.07 o 
   9   2   4       18.34       19.09     16.59 o 
 -10   3   4        7.51        8.91     11.55 o 
  -9   3   4      153.71      164.10     12.40 o 
  -8   3   4      633.53      680.61     30.23 o 
  -7   3   4        2.41        0.00      6.22 o 
  -6   3   4      195.74      209.62     13.45 o 
  -5   3   4     2128.24     2005.55     35.09 o 
  -4   3   4       60.02       60.94      3.98 o 
  -3   3   4      361.03      374.08     10.51 o 
  -2   3   4     3623.40     3606.53     42.56 o 
  -1   3   4     5006.23     5371.73     51.34 o 
   0   3   4        4.35        2.02      1.54 o 
   1   3   4       75.40       64.83      2.93 o 
   2   3   4        9.69        6.38      1.91 o 
   3   3   4      127.75      130.85      5.23 o 
   4   3   4      457.80      427.32     19.28 o 
   5   3   4      743.62      654.82     21.41 o 
   6   3   4      172.42      145.57     13.93 o 
   7   3   4        0.44        0.00      6.77 o 
   8   3   4       63.34       55.56     17.58 o 
   9   3   4        0.14        0.00     14.75 o 
 -10   4   4        3.63        0.00     10.79 o 
  -9   4   4       28.72       27.47      9.82 o 
  -8   4   4      416.24      379.60     24.88 o 
  -7   4   4      407.16      443.89     77.12 o 
  -6   4   4        5.39        3.30      4.67 o 
  -5   4   4      499.76      489.54     15.19 o 
  -4   4   4       61.87       73.98      5.13 o 
  -3   4   4      555.20      534.72     16.32 o 
  -2   4   4     3363.91     3354.84     38.06 o 
  -1   4   4     2018.93     1994.60     23.41 o 
   0   4   4     1009.74     1090.65     13.74 o 
   1   4   4      615.95      561.91      8.64 o 
   2   4   4     1466.19     1459.94     18.77 o 
   3   4   4      387.06      408.16     13.27 o 
   4   4   4       92.95      100.41      9.06 o 
   5   4   4     1220.33     1229.61     31.99 o 
   6   4   4       43.85       49.83      9.33 o 
   7   4   4       37.48       40.38     17.32 o 
   8   4   4       28.22       60.79     18.43 o 
 -10   5   4       17.79       12.26     11.78 o 
  -9   5   4        1.46        0.00      9.19 o 
  -8   5   4      432.60      432.00     22.28 o 
  -7   5   4        7.23       12.98      7.50 o 
  -6   5   4      334.26      307.07     14.06 o 
  -5   5   4     1228.79     1182.47     38.87 o 
  -4   5   4      404.30      394.97     16.24 o 
  -3   5   4       41.76       37.77      9.52 o 
  -2   5   4      769.81      757.62     21.25 o 
  -1   5   4     2365.02     2408.09     29.83 o 
   0   5   4        4.30        4.14      2.12 o 
   1   5   4      375.21      420.23      8.42 o 
   2   5   4      281.86      277.54     10.34 o 
   3   5   4        0.67        2.69      4.04 o 
   4   5   4      116.06      111.07     19.29 o 
   5   5   4      279.58      296.92     16.80 o 
   6   5   4      102.34       91.51     14.42 o 
   7   5   4       25.16        0.00     12.91 o 
   8   5   4        6.85        2.50     14.56 o 
 -10   6   4       24.35       19.30     27.10 o 
  -9   6   4        0.92        2.03     11.54 o 
  -8   6   4      279.71      284.15     19.46 o 
  -7   6   4      116.81      104.85     10.26 o 
  -6   6   4      480.69      470.59     17.69 o 
  -5   6   4     1012.35      942.23     25.91 o 
  -4   6   4       32.17       26.62      6.68 o 
  -3   6   4      115.58      136.19     13.04 o 
  -2   6   4      268.68      262.41     12.75 o 
  -1   6   4     1294.65     1252.41     31.06 o 
   0   6   4      199.80      202.84      7.23 o 
   1   6   4      127.27      140.74      7.13 o 
   2   6   4      248.34      286.50     13.16 o 
   3   6   4       87.65       77.21      7.21 o 
   4   6   4      227.89      263.53     16.07 o 
   5   6   4        7.16       18.83      7.64 o 
   6   6   4       13.70        6.73      9.34 o 
   7   6   4        4.19       11.22     14.70 o 
  -9   7   4        1.92        1.42     10.78 o 
  -8   7   4       82.06       74.09     12.83 o 
  -7   7   4      183.75      193.29     13.59 o 
  -6   7   4      216.64      233.86     14.39 o 
  -5   7   4       42.23       43.76     10.50 o 
  -4   7   4       93.44      102.62     10.04 o 
  -3   7   4      337.39      375.34     27.11 o 
  -2   7   4       22.74       14.50      6.10 o 
  -1   7   4       95.49      109.96     12.18 o 
   0   7   4       54.82       53.12      7.43 o 
   1   7   4       40.43       51.40     11.90 o 
   2   7   4        2.70        0.00      6.48 o 
   3   7   4        0.81        0.00      7.04 o 
   4   7   4        2.01        2.20      6.96 o 
   5   7   4       34.90       21.70      8.80 o 
   6   7   4       22.25       50.22     13.30 o 
   7   7   4       12.11        7.82     15.79 o 
  -9   8   4       17.69       11.36     11.25 o 
  -8   8   4        4.37       13.43     10.42 o 
  -7   8   4       32.60       24.68      9.74 o 
  -6   8   4       47.30       39.69      8.67 o 
  -5   8   4       31.57       21.76      7.61 o 
  -4   8   4       76.84       75.63      9.71 o 
  -3   8   4       10.53        0.00      6.00 o 
  -2   8   4      139.82      139.43     13.62 o 
  -1   8   4      221.85      231.86     25.57 o 
   0   8   4      364.32      387.76     24.14 o 
   1   8   4      186.01      119.42     23.14 o 
   2   8   4       31.85       25.92     16.07 o 
   3   8   4      145.35      141.71     15.56 o 
   4   8   4       65.10       66.87     14.23 o 
   5   8   4        3.44        2.83     13.24 o 
   6   8   4        9.76        0.00     13.57 o 
  -8   9   4        5.78        0.00      9.21 o 
  -7   9   4        0.17       10.89      9.89 o 
  -6   9   4       93.21      116.06     25.56 o 
  -5   9   4        6.66        9.18      7.26 o 
  -4   9   4       25.37       13.03      7.77 o 
  -3   9   4      293.01      341.76     24.77 o 
  -2   9   4      446.03      451.69     22.79 o 
  -1   9   4        0.00        0.00      7.30 o 
   0   9   4       68.21       47.23     12.02 o 
   1   9   4        0.72        1.70     14.09 o 
   2   9   4       59.79       45.76     18.61 o 
   3   9   4       47.47       50.09     19.89 o 
   4   9   4       59.55       89.35     24.13 o 
   5   9   4       14.15       13.24     15.03 o 
  -7  10   4        1.16       15.21     14.61 o 
  -6  10   4       22.11        7.11     11.94 o 
  -5  10   4       14.59        2.52     10.36 o 
  -4  10   4       50.96       34.72     12.45 o 
  -3  10   4       72.70       95.39     25.45 o 
  -2  10   4       63.58       51.52     11.23 o 
  -1  10   4        2.23        0.10      9.66 o 
   0  10   4       41.92       33.78     28.37 o 
   1  10   4       94.94       58.48     21.77 o 
   2  10   4       23.04       20.55     19.09 o 
   3  10   4        0.38        0.00     15.98 o 
  -5  11   4       39.91       23.03     20.90 o 
  -4  11   4        1.48        9.23     11.63 o 
  -3  11   4        3.37        2.36     10.44 o 
  -2  11   4       44.42       40.28     14.32 o 
  -1  11   4       25.13       23.59     12.63 o 
   0  11   4        8.57       37.47     21.16 o 
   1  11   4        5.20        7.40     18.94 o 
   2  11   4        1.72        0.00     16.45 o 
  -2  12   4       22.00       16.59     13.17 o 
  -1  12   4       16.98       16.55     14.31 o 
  -3 -13   5        1.62        8.06     15.88 o 
  -2 -13   5        8.35       15.93     15.17 o 
  -1 -13   5        0.31        0.00     11.19 o 
   0 -13   5       13.84        0.00     17.60 o 
   1 -13   5        0.16       16.47     12.81 o 
   2 -13   5       27.85       21.13     15.39 o 
   3 -13   5       35.93       11.96     12.84 o 
   4 -13   5        0.79        0.00     12.21 o 
  -4 -12   5        0.34        0.00     14.80 o 
  -3 -12   5        3.29        1.08     13.24 o 
  -2 -12   5       29.66       30.40     15.36 o 
  -1 -12   5       88.47       94.39     12.64 o 
   0 -12   5        1.49        4.16      8.18 o 
   1 -12   5       46.86       60.81      9.81 o 
   2 -12   5      129.21      148.37     16.41 o 
   3 -12   5       88.76       54.27     16.87 o 
   4 -12   5        1.33        0.00      9.09 o 
   5 -12   5       95.44       88.09     17.32 o 
   6 -12   5       50.27       32.66     19.65 o 
  -6 -11   5        1.02        5.70     16.73 o 
  -5 -11   5       29.07       16.49     16.45 o 
  -4 -11   5       19.23       31.24     16.35 o 
  -3 -11   5       21.89       55.80     17.39 o 
  -2 -11   5        4.78       10.97      8.88 o 
  -1 -11   5       66.14       56.89      9.66 o 
   0 -11   5      265.13      325.62     20.83 o 
   1 -11   5      168.50      188.99     13.51 o 
   2 -11   5       26.91       27.07      7.38 o 
   3 -11   5       50.87       39.89     12.99 o 
   4 -11   5        4.75        0.00      9.70 o 
   5 -11   5      221.05      208.12     22.79 o 
   6 -11   5       33.28       34.45     17.77 o 
   7 -11   5       31.28       32.94     17.81 o 
  -7 -10   5        4.66        0.00     15.93 o 
  -6 -10   5       45.70       24.13     14.66 o 
  -5 -10   5       34.11       53.11     18.19 o 
  -4 -10   5        0.53       13.15     13.43 o 
  -3 -10   5       76.58       80.03     17.84 o 
  -2 -10   5      179.61      161.92     16.79 o 
  -1 -10   5       52.48       61.66      9.82 o 
   0 -10   5      178.02      209.40     13.04 o 
   1 -10   5        0.73        0.00      5.41 o 
   2 -10   5      157.74      167.35     10.27 o 
   3 -10   5      329.63      335.77     16.28 o 
   4 -10   5       25.12       35.95      7.78 o 
   5 -10   5       62.91       35.25      9.81 o 
   6 -10   5        8.14        0.00     12.06 o 
   7 -10   5       30.78       41.85     18.38 o 
   8 -10   5        0.11        3.91     11.84 o 
  -7  -9   5        0.40        2.78     14.89 o 
  -6  -9   5       67.88       41.33     15.41 o 
  -5  -9   5        2.03        0.00     12.72 o 
  -4  -9   5       34.74       13.10     11.59 o 
  -3  -9   5      539.16      587.14     73.92 o 
  -2  -9   5      619.20      617.57     21.71 o 
  -1  -9   5       93.32       76.37      8.63 o 
   0  -9   5      209.25      209.12     12.19 o 
   1  -9   5      415.35      415.34     11.49 o 
   2  -9   5        1.90        0.00      4.60 o 
   3  -9   5        0.73        1.34      4.59 o 
   4  -9   5      347.14      346.50     24.94 o 
   5  -9   5       25.04       27.14      7.82 o 
   6  -9   5       21.38       11.84      7.26 o 
   7  -9   5       95.21       71.49     19.13 o 
   8  -9   5       40.35       45.92     13.63 o 
  -8  -8   5       76.66       60.89     19.89 o 
  -7  -8   5        9.61        0.00      9.99 o 
  -6  -8   5      117.05      132.85     17.22 o 
  -5  -8   5      116.05      112.47     19.79 o 
  -4  -8   5        0.19        0.00      6.19 o 
  -3  -8   5      189.36      186.59     13.14 o 
  -2  -8   5      476.04      480.64     21.32 o 
  -1  -8   5        1.99        0.00      3.98 o 
   0  -8   5      187.29      216.65      9.26 o 
   1  -8   5      694.68      698.21     19.74 o 
   2  -8   5        4.92        7.59      4.45 o 
   3  -8   5        0.49        0.00      4.20 o 
   4  -8   5      479.09      469.50     17.85 o 
   5  -8   5      345.22      323.38     34.87 o 
   6  -8   5       15.08       13.89      9.74 o 
   7  -8   5      147.91      164.29     11.41 o 
   8  -8   5      201.59      186.62     20.16 o 
   9  -8   5        0.79        0.00     10.79 o 
  -9  -7   5       23.70       47.93     20.50 o 
  -8  -7   5       62.33       50.71     18.47 o 
  -7  -7   5        9.11       15.73     17.44 o 
  -6  -7   5      236.61      267.30     56.06 o 
  -5  -7   5       48.18       57.26     11.36 o 
  -4  -7   5       36.73       32.27      6.17 o 
  -3  -7   5      250.74      244.39     19.27 o 
  -2  -7   5     1305.46     1260.67     19.54 o 
  -1  -7   5      491.95      491.77     11.79 o 
   0  -7   5      146.48      158.36      6.24 o 
   1  -7   5     2117.23     2182.57     27.50 o 
   2  -7   5      114.90      102.97      5.90 o 
   3  -7   5      223.96      240.03      9.39 o 
   4  -7   5      163.50      165.01     11.27 o 
   5  -7   5      143.31      143.87     10.93 o 
   6  -7   5      104.09      101.22      8.08 o 
   7  -7   5      188.53      208.14     13.29 o 
   8  -7   5      229.36      208.78     11.45 o 
   9  -7   5        5.23       14.84     12.25 o 
  -9  -6   5       20.48       19.27     14.80 o 
  -8  -6   5       10.89       26.44     13.20 o 
  -7  -6   5       29.19       52.38     12.23 o 
  -6  -6   5      334.04      300.18     49.48 o 
  -5  -6   5      454.99      444.20     21.04 o 
  -4  -6   5      299.69      307.31     20.84 o 
  -3  -6   5      268.76      256.03      8.43 o 
  -2  -6   5      412.47      413.68      9.44 o 
  -1  -6   5       41.81       40.33      3.85 o 
   0  -6   5       54.86       49.11      3.27 o 
   1  -6   5     3112.51     3217.41     30.90 o 
   2  -6   5     3909.78     4310.43     41.29 o 
   3  -6   5      132.04      146.33      6.09 o 
   4  -6   5       83.96       75.03      5.28 o 
   5  -6   5      768.35      764.91     15.81 o 
   6  -6   5       43.62       51.30      6.58 o 
   7  -6   5       52.44       38.47      5.78 o 
   8  -6   5      174.64      191.59     13.20 o 
   9  -6   5       17.74       23.96      9.84 o 
 -10  -5   5       14.92       20.55     16.54 o 
  -9  -5   5        0.26        0.00     12.02 o 
  -8  -5   5       60.13       37.80     12.02 o 
  -7  -5   5       30.78       13.35      9.02 o 
  -6  -5   5        0.17        0.73      6.04 o 
  -5  -5   5      311.25      308.98     13.10 o 
  -4  -5   5      349.11      311.58     11.15 o 
  -3  -5   5      507.62      458.81     10.26 o 
  -2  -5   5     1428.94     1368.52     18.93 o 
  -1  -5   5     2308.29     2270.35     25.66 o 
   0  -5   5     2769.17     2703.57     33.85 o 
   1  -5   5      155.88      160.11      4.18 o 
   2  -5   5      470.87      451.88      7.27 o 
   3  -5   5     1756.37     1701.16     17.94 o 
   4  -5   5        8.26        8.00      2.70 o 
   5  -5   5        9.40       13.09      3.66 o 
   6  -5   5      188.26      192.86      8.98 o 
   7  -5   5        7.60        9.87      4.42 o 
   8  -5   5      298.54      321.01     12.34 o 
   9  -5   5       73.45       84.60     23.90 o 
 -10  -4   5       22.82        0.00     14.89 o 
  -9  -4   5        5.86       11.40     14.61 o 
  -8  -4   5       44.97       30.19     10.94 o 
  -7  -4   5      130.09      147.75     15.22 o 
  -6  -4   5       78.50      108.56      9.10 o 
  -5  -4   5       16.82       12.69      6.46 o 
  -4  -4   5      170.88      169.63      7.21 o 
  -3  -4   5     1141.84     1251.41     18.61 o 
  -2  -4   5       12.70       13.79      2.74 o 
  -1  -4   5      264.23      244.37      8.68 o 
   0  -4   5     1158.48     1105.88     13.48 o 
   1  -4   5        5.64        6.50      1.24 o 
   2  -4   5     3287.21     3326.89     27.94 o 
   3  -4   5     1387.81     1342.95     15.92 o 
   4  -4   5       44.78       43.98      3.53 o 
   5  -4   5      628.52      624.35     11.06 o 
   6  -4   5      741.36      786.46     13.89 o 
   7  -4   5      295.80      295.74     14.46 o 
   8  -4   5       54.00       64.81      7.40 o 
   9  -4   5       64.54       60.50     11.17 o 
  10  -4   5       65.22       40.78     14.74 o 
 -10  -3   5       13.01       33.04     17.39 o 
  -9  -3   5       13.65       29.27     15.32 o 
  -8  -3   5        4.86        0.00      6.97 o 
  -7  -3   5        5.99        3.90      5.88 o 
  -6  -3   5       47.82       55.37      8.04 o 
  -5  -3   5      493.24      458.45     16.06 o 
  -4  -3   5      904.35      904.83     15.17 o 
  -3  -3   5      778.62      769.94     13.24 o 
  -2  -3   5      371.67      424.47     11.00 o 
  -1  -3   5      303.28      278.98      6.15 o 
   0  -3   5     3324.91     3269.28     32.72 o 
   1  -3   5      339.43      300.06      4.85 o 
   2  -3   5      867.27      964.58     10.26 o 
   3  -3   5     1317.60     1296.22     17.15 o 
   4  -3   5      145.75      147.24      5.19 o 
   5  -3   5        0.17        0.00      2.41 o 
   6  -3   5       85.60       86.34      6.47 o 
   7  -3   5     1310.48     1303.62     27.02 o 
   8  -3   5        4.60        3.02      5.37 o 
   9  -3   5       96.73       82.34     20.08 o 
  10  -3   5       97.44      117.03     23.07 o 
 -10  -2   5       38.82       35.96     17.67 o 
  -9  -2   5       92.20       89.82     13.01 o 
  -8  -2   5       19.55       30.28      9.67 o 
  -7  -2   5        1.14        1.49      7.65 o 
  -6  -2   5      234.51      265.62     12.88 o 
  -5  -2   5       44.63       34.49      4.63 o 
  -4  -2   5       48.65       45.01      3.98 o 
  -3  -2   5     4066.82     4172.74     50.16 o 
  -2  -2   5      248.74      240.70      6.69 o 
  -1  -2   5     3072.50     2968.59     32.19 o 
   0  -2   5      814.34      721.57     13.35 o 
   1  -2   5      434.12      460.29      6.14 o 
   2  -2   5      205.88      200.55      4.46 o 
   3  -2   5     2228.96     2138.93     22.19 o 
   4  -2   5      408.21      334.21     10.45 o 
   5  -2   5        6.97        5.52      2.58 o 
   6  -2   5       24.79       27.63      5.43 o 
   7  -2   5      407.22      449.69     15.42 o 
   8  -2   5       63.82       74.89     10.20 o 
   9  -2   5       25.80       31.46     12.40 o 
  10  -2   5       73.05       82.69     33.11 o 
 -11  -1   5        7.68       14.00     17.25 o 
 -10  -1   5       13.33       29.69     15.98 o 
  -9  -1   5      209.93      210.16     16.87 o 
  -8  -1   5      144.29      161.22     12.30 o 
  -7  -1   5       99.76      100.23     14.89 o 
  -6  -1   5      342.59      316.67     12.39 o 
  -5  -1   5       35.70       35.61      3.89 o 
  -4  -1   5        0.97        0.00      2.19 o 
  -3  -1   5     1929.52     1929.38     25.80 o 
  -2  -1   5       61.95       48.03      3.82 o 
  -1  -1   5      688.93      724.32     10.76 o 
   0  -1   5       90.14      124.26      4.42 o 
   1  -1   5     4874.02     4905.68     41.65 o 
   2  -1   5      201.29      156.87      5.85 o 
   3  -1   5      219.00      217.48      4.81 o 
   4  -1   5      235.34      235.37      5.26 o 
   5  -1   5       21.92       26.00      5.18 o 
   6  -1   5        9.81        3.20      4.42 o 
   7  -1   5      273.89      281.99     22.01 o 
   8  -1   5        0.85        0.00      5.52 o 
   9  -1   5       36.24       14.41     11.47 o 
  10  -1   5       75.04       41.44     15.27 o 
 -11   0   5       15.85       27.99     16.54 o 
  -9   0   5       71.47       88.01     10.81 o 
  -8   0   5       91.31      129.29     11.23 o 
  -7   0   5      105.82      102.60      9.48 o 
  -6   0   5      556.26      523.14     22.69 o 
  -5   0   5       35.71       35.93      3.84 o 
  -4   0   5     1441.80     1327.28     20.26 o 
  -3   0   5      654.14      591.68      9.67 o 
  -2   0   5      673.53      613.85      9.36 o 
  -1   0   5     3295.99     3392.67     33.93 o 
   0   0   5     1061.77     1090.56     10.81 o 
   1   0   5     2327.62     2295.58     18.66 o 
   2   0   5       73.93       85.66      3.63 o 
   3   0   5     1732.76     1864.24     20.44 o 
   4   0   5     1400.06     1492.90     17.01 o 
   5   0   5      262.64      251.46     11.19 o 
   6   0   5      235.14      216.87     17.47 o 
   7   0   5      315.45      317.53     31.36 o 
   8   0   5      191.21      224.15     14.41 o 
   9   0   5       19.77        9.99     10.23 o 
 -11   1   5       27.69       47.64     19.46 o 
 -10   1   5       46.03       49.15     19.09 o 
  -9   1   5       34.26       25.01      8.03 o 
  -8   1   5        9.48       14.69      5.54 o 
  -7   1   5      131.20      126.51      8.06 o 
  -6   1   5       33.14       33.98      6.30 o 
  -5   1   5       22.49       26.63      3.73 o 
  -4   1   5      367.08      427.09      9.56 o 
  -3   1   5      143.16      133.89      5.85 o 
  -2   1   5     2422.68     2319.31     29.10 o 
  -1   1   5     2948.99     2866.37     29.66 o 
   0   1   5     2579.54     2660.50     23.50 o 
   1   1   5      522.86      478.48      6.22 o 
   2   1   5     1581.77     1515.87     15.50 o 
   3   1   5       71.51       61.62      4.07 o 
   4   1   5      521.40      516.43     12.69 o 
   5   1   5       30.91       35.78      7.23 o 
   6   1   5       61.21       64.20      9.16 o 
   7   1   5      202.12      204.23     14.15 o 
   8   1   5       45.50       53.44     17.77 o 
   9   1   5        4.29       23.70     15.43 o 
 -11   2   5       14.39        8.11     15.55 o 
 -10   2   5       53.30       76.08     24.91 o 
  -9   2   5       43.73       28.11      8.25 o 
  -8   2   5       41.03       46.07     12.08 o 
  -7   2   5      619.16      661.33     57.36 o 
  -6   2   5        0.33        0.00      4.31 o 
  -5   2   5        2.98        0.00      2.87 o 
  -4   2   5     1788.12     1724.07     27.37 o 
  -3   2   5      432.55      427.50      9.44 o 
  -2   2   5      104.31      104.71      5.47 o 
  -1   2   5        6.88        5.58      1.97 o 
   0   2   5      449.17      450.73      7.57 o 
   1   2   5      461.32      505.08      8.55 o 
   2   2   5      392.01      408.50      7.13 o 
   3   2   5      378.36      354.72      9.13 o 
   4   2   5        2.75        0.30      4.12 o 
   5   2   5        1.83        6.00      5.68 o 
   6   2   5       13.86       13.29      6.94 o 
   7   2   5       21.64       19.38      7.76 o 
   8   2   5       28.47       64.80     18.28 o 
   9   2   5        6.12       15.79     15.36 o 
 -10   3   5       96.14       94.84     25.26 o 
  -9   3   5       21.59       14.38      7.67 o 
  -8   3   5      254.08      244.74     26.53 o 
  -7   3   5      827.01      785.44     31.32 o 
  -6   3   5      201.88      192.20     15.96 o 
  -5   3   5       62.00       59.42      6.25 o 
  -4   3   5     1799.96     1817.59     24.53 o 
  -3   3   5      167.65      180.54      5.85 o 
  -2   3   5     1545.34     1720.72     22.03 o 
  -1   3   5     3542.83     3519.99     34.13 o 
   0   3   5     1873.84     1838.35     21.35 o 
   1   3   5      601.62      604.86      9.14 o 
   2   3   5       85.86       78.47      3.12 o 
   3   3   5     1015.45     1027.71     20.38 o 
   4   3   5       36.15       31.06      6.16 o 
   5   3   5      418.48      386.47     25.04 o 
   6   3   5        1.25        0.00      6.41 o 
   7   3   5       20.44        4.78     17.34 o 
   8   3   5        1.29        2.73     14.70 o 
   9   3   5        3.11        2.59     15.88 o 
 -10   4   5      173.47      200.94     27.36 o 
  -9   4   5       18.04       20.60     17.46 o 
  -8   4   5      216.07      249.96     21.94 o 
  -7   4   5     1205.25     1232.74     46.87 o 
  -6   4   5       76.99       90.90     10.74 o 
  -5   4   5       52.45       65.71      8.87 o 
  -4   4   5      834.57      793.52     30.81 o 
  -3   4   5     1449.84     1492.20     36.07 o 
  -2   4   5       27.79       19.42      3.82 o 
  -1   4   5      344.67      376.73      8.66 o 
   0   4   5      158.99      146.56      6.77 o 
   1   4   5        5.98        7.53      2.24 o 
   2   4   5        8.64        4.21      3.97 o 
   3   4   5      191.25      215.28      9.90 o 
   4   4   5      220.00      238.91     14.52 o 
   5   4   5        3.94        0.47      6.29 o 
   6   4   5      295.63      357.60     27.21 o 
   7   4   5       90.60      123.09     23.04 o 
   8   4   5        1.08        0.00     14.37 o 
 -10   5   5       46.95       23.31     13.33 o 
  -9   5   5       19.20       29.93     13.29 o 
  -8   5   5       63.44      102.59     16.49 o 
  -7   5   5       14.15       11.76      7.14 o 
  -6   5   5        1.49        5.32      5.48 o 
  -5   5   5       80.26       69.69      8.16 o 
  -4   5   5      497.78      480.91     16.08 o 
  -3   5   5      734.77      662.98     18.49 o 
  -2   5   5       46.56       48.62      6.63 o 
  -1   5   5        2.58        0.00      3.74 o 
   0   5   5     1337.56     1283.62     28.06 o 
   1   5   5      152.65      166.13      5.56 o 
   2   5   5       18.95       18.76      4.45 o 
   3   5   5      455.49      463.29     14.31 o 
   4   5   5       54.23       57.78      9.55 o 
   5   5   5        3.31        3.92      7.03 o 
   6   5   5       25.55       17.69      9.07 o 
   7   5   5       38.11       39.44     17.25 o 
   8   5   5        0.99       18.66     16.02 o 
  -9   6   5       16.22        1.66     31.13 o 
  -8   6   5       11.50       19.96      9.36 o 
  -7   6   5       70.05       64.07      8.74 o 
  -6   6   5       93.97       87.06      9.60 o 
  -5   6   5       24.79       34.52      6.97 o 
  -4   6   5       12.95        1.42      5.20 o 
  -3   6   5      587.60      599.88     18.57 o 
  -2   6   5      114.57      114.54      9.79 o 
  -1   6   5       95.45       91.90      9.20 o 
   0   6   5      200.62      214.76     13.54 o 
   1   6   5        4.48        8.89      5.41 o 
   2   6   5       10.22        4.88      6.06 o 
   3   6   5      172.39      195.27     10.66 o 
   4   6   5      121.00      147.15     13.44 o 
   5   6   5       34.39       33.25      9.21 o 
   6   6   5        6.58       11.34     10.22 o 
   7   6   5       21.89        1.13     14.00 o 
  -9   7   5       29.03       28.93     13.42 o 
  -8   7   5      137.17      180.73     17.55 o 
  -7   7   5        0.31        0.00      7.76 o 
  -6   7   5       25.90       15.67      6.89 o 
  -5   7   5       36.86       41.68      8.06 o 
  -4   7   5       50.00       46.43     11.62 o 
  -3   7   5       42.51       47.82      7.89 o 
  -2   7   5      359.90      331.09     21.26 o 
  -1   7   5       21.85       15.77      6.35 o 
   0   7   5      146.15      159.85     13.93 o 
   1   7   5      238.44      236.86     29.22 o 
   2   7   5      204.45      236.65     21.11 o 
   3   7   5       78.27       84.26     12.35 o 
   4   7   5       10.72       13.00     13.12 o 
   5   7   5      101.79       86.18     20.31 o 
   6   7   5       27.11       14.56     14.94 o 
  -8   8   5      107.71      129.60     24.97 o 
  -7   8   5       30.12       21.22     16.16 o 
  -6   8   5       17.24       18.45      9.65 o 
  -5   8   5      269.25      262.05     16.06 o 
  -4   8   5      388.74      336.94     26.80 o 
  -3   8   5        2.23        2.35      6.63 o 
  -2   8   5        7.98       11.64      6.76 o 
  -1   8   5      385.18      414.27     22.60 o 
   0   8   5       16.12        8.84      9.17 o 
   1   8   5        8.43       17.11     15.83 o 
   2   8   5       60.04       52.40     19.23 o 
   3   8   5        3.24       14.33     15.79 o 
   4   8   5       30.07       11.99      9.65 o 
   5   8   5       22.34       14.56     14.14 o 
  -7   9   5       17.24        5.07      9.40 o 
  -6   9   5        3.16        0.95      9.35 o 
  -5   9   5       10.41        7.43      8.78 o 
  -4   9   5       38.79       53.83     10.07 o 
  -3   9   5       86.64       73.09     10.52 o 
  -2   9   5       32.17       41.68     10.06 o 
  -1   9   5      214.11      188.82     34.02 o 
   0   9   5        0.59        0.00      8.66 o 
   1   9   5       56.48       48.87     19.32 o 
   2   9   5      116.83      114.28     25.87 o 
   3   9   5       25.78        0.00     15.69 o 
   4   9   5        1.13        0.00     16.92 o 
  -6  10   5       76.42       61.35     15.88 o 
  -5  10   5        0.17        0.00      8.96 o 
  -4  10   5      106.96       86.88     16.52 o 
  -3  10   5       19.31       43.77     10.97 o 
  -2  10   5        0.02        0.00     10.53 o 
  -1  10   5      155.36      193.29     22.17 o 
   0  10   5       26.77       35.57     14.07 o 
   1  10   5        0.40        1.89     16.87 o 
   2  10   5        2.60       20.26     18.61 o 
   3  10   5        5.62        4.62     17.77 o 
  -5  11   5       53.97       73.28     18.17 o 
  -4  11   5        0.94        0.60     12.16 o 
  -3  11   5        0.75       12.34     18.73 o 
  -2  11   5        0.20        0.00      9.92 o 
  -1  11   5       66.24       31.55     13.74 o 
   0  11   5       72.55       62.91     23.75 o 
   1  11   5       18.23        0.00     19.51 o 
  -3 -13   6        0.13       10.08     14.61 o 
  -2 -13   6        0.06        0.00     14.89 o 
  -1 -13   6        3.20        1.50     10.44 o 
   0 -13   6       81.91      103.47     13.94 o 
   1 -13   6       37.90       18.45     16.71 o 
   2 -13   6        1.88       10.51     12.17 o 
   3 -13   6       67.99       64.86     16.62 o 
   4 -13   6       42.15       31.96     14.49 o 
  -4 -12   6        1.36        3.30     13.76 o 
  -3 -12   6       45.43       38.69     18.33 o 
  -2 -12   6       41.30       40.57     25.09 o 
  -1 -12   6       12.40        3.74      8.29 o 
   0 -12   6       31.42       15.21     10.35 o 
   1 -12   6       74.05       63.76     10.26 o 
   2 -12   6       17.76       10.37      7.65 o 
   3 -12   6       56.10       65.23     15.30 o 
   4 -12   6        7.37        0.00     10.32 o 
   5 -12   6        3.65       27.38     17.67 o 
   6 -12   6       13.57        0.00     15.32 o 
  -6 -11   6        4.17       15.60     16.78 o 
  -5 -11   6       15.88        8.34     14.00 o 
  -4 -11   6       31.47       30.96     16.35 o 
  -3 -11   6        0.24        0.00      8.54 o 
  -2 -11   6       36.56       53.75     12.58 o 
  -1 -11   6        9.58       19.20      8.39 o 
   0 -11   6       38.81       40.99      8.38 o 
   1 -11   6        2.51        6.62      6.66 o 
   2 -11   6      139.14      139.43     12.12 o 
   3 -11   6        0.18        0.41      5.88 o 
   4 -11   6       65.28       51.64     22.81 o 
   5 -11   6       42.37       24.65     15.65 o 
   6 -11   6        0.18        0.00     14.89 o 
   7 -11   6       29.00       11.78     17.20 o 
  -7 -10   6        0.04        0.66     15.93 o 
  -6 -10   6       27.86       24.55     14.70 o 
  -5 -10   6       27.59       36.10     16.78 o 
  -4 -10   6      148.75      139.30     23.70 o 
  -3 -10   6        6.32        0.64      8.98 o 
  -2 -10   6        0.88        0.00      8.38 o 
  -1 -10   6      420.04      451.61     17.80 o 
   0 -10   6        7.03        0.00      6.10 o 
   1 -10   6       19.69        9.98      6.34 o 
   2 -10   6      332.56      323.41     20.18 o 
   3 -10   6      125.30      120.80     11.95 o 
   4 -10   6        7.00        2.27      7.41 o 
   5 -10   6        3.49        3.24      9.54 o 
   6 -10   6        6.41        5.80     14.33 o 
   7 -10   6       24.07       31.57     12.50 o 
  -7  -9   6       15.55       21.77     15.60 o 
  -6  -9   6        9.50       23.89     15.98 o 
  -5  -9   6       28.47       44.58     15.69 o 
  -4  -9   6      444.33      428.66     34.50 o 
  -3  -9   6      404.11      406.47     22.36 o 
  -2  -9   6        5.73        2.10      7.06 o 
  -1  -9   6      234.35      257.74     13.48 o 
   0  -9   6      271.10      306.75     14.33 o 
   1  -9   6      282.28      311.63     14.32 o 
   2  -9   6      785.16      811.91     22.00 o 
   3  -9   6      384.11      413.82     16.68 o 
   4  -9   6        5.33        1.66      6.16 o 
   5  -9   6        6.98        0.00      5.92 o 
   6  -9   6      104.77      102.56     12.09 o 
   7  -9   6        0.53        0.00      7.81 o 
   8  -9   6        5.12        5.86     13.86 o 
  -8  -8   6       44.18       18.05     17.48 o 
  -7  -8   6       43.51       56.88     14.29 o 
  -6  -8   6        0.83        0.86     10.49 o 
  -5  -8   6       15.75       10.48      9.21 o 
  -4  -8   6      575.38      555.85     27.27 o 
  -3  -8   6       87.31       78.58     12.13 o 
  -2  -8   6       12.86        8.51      5.24 o 
  -1  -8   6     1379.14     1291.76     27.43 o 
   0  -8   6      497.86      501.48     13.44 o 
   1  -8   6       81.56       79.65      8.69 o 
   2  -8   6      175.13      171.05     10.99 o 
   3  -8   6      575.58      543.93     25.93 o 
   4  -8   6        6.26        8.64      6.43 o 
   5  -8   6      262.52      277.14     15.29 o 
   6  -8   6      335.24      369.08     15.45 o 
   7  -8   6       43.83       35.54      8.39 o 
   8  -8   6        0.65        7.53      7.65 o 
  -9  -7   6       19.95       25.54     19.84 o 
  -8  -7   6       12.85       14.61     16.02 o 
  -7  -7   6       33.60       43.51     12.55 o 
  -6  -7   6        1.69       10.17      9.97 o 
  -5  -7   6       33.40       45.57      9.01 o 
  -4  -7   6      510.05      485.86     25.85 o 
  -3  -7   6        8.15        1.97      4.46 o 
  -2  -7   6        9.77       10.47      3.42 o 
  -1  -7   6      353.70      366.76      9.68 o 
   0  -7   6        2.31        2.52      2.70 o 
   1  -7   6       26.37       23.99      5.25 o 
   2  -7   6      245.03      242.64      9.17 o 
   3  -7   6      680.70      637.11     20.13 o 
   4  -7   6      107.18      129.93     10.73 o 
   5  -7   6       33.50       21.17      5.28 o 
   6  -7   6      246.46      260.34     15.37 o 
   7  -7   6      234.64      223.50     12.36 o 
   8  -7   6       25.21       33.41      8.52 o 
   9  -7   6       34.10       34.80     11.77 o 
  -9  -6   6       34.68       19.89     16.49 o 
  -8  -6   6       14.11        7.32      9.15 o 
  -7  -6   6        0.35        2.87      8.77 o 
  -6  -6   6      218.62      173.35     13.66 o 
  -5  -6   6       37.50       14.11     11.92 o 
  -4  -6   6      120.62      129.01      9.08 o 
  -3  -6   6      589.29      556.21     13.30 o 
  -2  -6   6      629.92      602.36     12.36 o 
  -1  -6   6      289.77      307.18      9.19 o 
   0  -6   6      339.78      316.43      8.53 o 
   1  -6   6      438.73      441.76      8.18 o 
   2  -6   6      189.67      187.81      6.53 o 
   3  -6   6      303.83      314.11     11.98 o 
   4  -6   6      592.33      552.40     13.33 o 
   5  -6   6      999.24      965.00     18.79 o 
   6  -6   6      206.21      208.73     10.12 o 
   7  -6   6       24.94       29.04      5.97 o 
   8  -6   6        4.03        2.77      8.10 o 
   9  -6   6       68.14       67.97     12.50 o 
 -10  -5   6        0.43        0.00     14.42 o 
  -9  -5   6       14.93       23.99     15.79 o 
  -8  -5   6       19.72       23.36     10.73 o 
  -7  -5   6      153.44      107.86     15.20 o 
  -6  -5   6      234.68      246.20     23.94 o 
  -5  -5   6      890.13      862.07     24.74 o 
  -4  -5   6      383.23      372.01     21.84 o 
  -3  -5   6       58.12       69.34      5.72 o 
  -2  -5   6     1167.66     1185.08     18.42 o 
  -1  -5   6       69.52       78.54      4.26 o 
   0  -5   6        3.24        3.24      2.11 o 
   1  -5   6     2164.51     2127.14     21.79 o 
   2  -5   6        3.65        5.22      2.01 o 
   3  -5   6     1322.27     1298.38     21.10 o 
   4  -5   6      363.81      365.74     11.49 o 
   5  -5   6     1583.32     1613.33     23.53 o 
   6  -5   6       42.58       37.20      5.65 o 
   7  -5   6      145.85      155.45     12.04 o 
   8  -5   6      103.04      139.86     10.08 o 
   9  -5   6        1.57        6.82      9.26 o 
 -10  -4   6        1.91        2.92     15.41 o 
  -9  -4   6       80.27       37.37     16.45 o 
  -8  -4   6       22.44       26.46     10.68 o 
  -7  -4   6      118.23      111.21     11.49 o 
  -6  -4   6      185.29      204.17     17.64 o 
  -5  -4   6     1744.11     1768.03     46.04 o 
  -4  -4   6        0.15        0.00      2.47 o 
  -3  -4   6      313.33      304.30      8.87 o 
  -2  -4   6     3147.38     2994.84     34.33 o 
  -1  -4   6      740.96      757.46     12.53 o 
   0  -4   6        1.12        1.20      1.82 o 
   1  -4   6     1319.10     1245.74     13.75 o 
   2  -4   6     1737.99     1674.44     17.28 o 
   3  -4   6      724.15      714.47     13.49 o 
   4  -4   6        2.60        3.42      2.71 o 
   5  -4   6      551.71      544.44     11.75 o 
   6  -4   6        3.22        4.63      4.36 o 
   7  -4   6      251.17      224.69     22.58 o 
   8  -4   6      270.61      271.92     13.41 o 
   9  -4   6        2.98        0.00      8.73 o 
 -10  -3   6       20.38       31.15     17.06 o 
  -9  -3   6       41.30       39.44     16.40 o 
  -8  -3   6       95.70      123.06     27.88 o 
  -7  -3   6       74.13       50.53      8.57 o 
  -6  -3   6        6.77       13.90      6.27 o 
  -5  -3   6     1139.48     1118.69     24.95 o 
  -4  -3   6      133.96      129.76      7.72 o 
  -3  -3   6     1702.54     1723.50     23.27 o 
  -2  -3   6      432.35      439.19      8.43 o 
  -1  -3   6       29.00       27.84      3.31 o 
   0  -3   6     1193.77     1232.44     15.89 o 
   1  -3   6     1380.15     1381.44     14.64 o 
   2  -3   6      814.38      803.83     11.59 o 
   3  -3   6     1990.92     1946.29     19.91 o 
   4  -3   6       79.21       76.54      5.51 o 
   5  -3   6     2044.12     2009.69     26.61 o 
   6  -3   6        0.34        0.54      4.75 o 
   7  -3   6      623.52      622.99     27.61 o 
   8  -3   6      330.36      353.69     15.96 o 
   9  -3   6        4.12       10.91      9.26 o 
 -10  -2   6       14.62       17.67     14.61 o 
  -9  -2   6        0.80        0.00     12.44 o 
  -8  -2   6       64.53       58.34      9.58 o 
  -7  -2   6        2.81        0.00      5.69 o 
  -6  -2   6      211.29      194.96     12.61 o 
  -5  -2   6      443.59      404.11     13.35 o 
  -4  -2   6       40.24       40.33      4.05 o 
  -3  -2   6      437.65      462.47      9.93 o 
  -2  -2   6       51.93       42.50      3.31 o 
  -1  -2   6      882.03      756.37     14.56 o 
   0  -2   6      342.66      359.88     10.50 o 
   1  -2   6     2576.79     2604.18     24.59 o 
   2  -2   6     4573.12     4680.37     41.18 o 
   3  -2   6      167.70      155.44      4.74 o 
   4  -2   6       78.40       70.17      3.52 o 
   5  -2   6      332.63      336.37     10.78 o 
   6  -2   6      126.99      139.00     10.01 o 
   7  -2   6       84.05       73.66      8.34 o 
   8  -2   6      427.42      433.54     17.34 o 
   9  -2   6        6.89        7.48      8.94 o 
 -10  -1   6       20.83       30.82     16.59 o 
  -9  -1   6        0.23        3.32      6.78 o 
  -8  -1   6      279.11      329.16     16.52 o 
  -7  -1   6        8.61       14.28      5.97 o 
  -6  -1   6      958.83      977.92     25.29 o 
  -5  -1   6      113.04      110.09      7.05 o 
  -4  -1   6      493.82      477.04     11.38 o 
  -3  -1   6     3139.08     3194.05     35.88 o 
  -2  -1   6        3.17        0.83      1.92 o 
  -1  -1   6     2576.34     2612.03     27.17 o 
   0  -1   6      491.85      452.29      7.16 o 
   1  -1   6      249.95      257.17      4.54 o 
   2  -1   6     8272.53     8430.34     66.78 o 
   3  -1   6       42.70       38.57      3.61 o 
   4  -1   6      401.79      415.58      7.67 o 
   5  -1   6      235.87      239.82     11.49 o 
   6  -1   6      114.84      122.84     11.93 o 
   7  -1   6       11.40       11.18      5.73 o 
   8  -1   6        0.83        2.22      7.23 o 
   9  -1   6        0.56        0.00     10.75 o 
 -11   0   6        3.42       14.56     18.24 o 
 -10   0   6       71.54       67.77     19.65 o 
  -9   0   6      136.09      140.02     13.20 o 
  -8   0   6       73.64       64.73     12.21 o 
  -7   0   6       75.63       70.54      8.55 o 
  -6   0   6      579.30      550.09     15.44 o 
  -5   0   6     1138.86     1135.16     18.48 o 
  -4   0   6     6779.24     6780.43     64.57 o 
  -3   0   6     2565.87     2648.67     28.51 o 
  -2   0   6      765.62      742.94     12.84 o 
  -1   0   6     1519.75     1499.54     18.15 o 
   0   0   6     1289.76     1150.73     11.78 o 
   1   0   6      328.82      321.07      5.04 o 
   2   0   6      665.40      627.48      9.22 o 
   3   0   6       76.28       88.26      6.07 o 
   4   0   6      722.80      701.58     16.41 o 
   5   0   6        1.89        2.73      4.20 o 
   6   0   6       98.16       78.77      8.62 o 
   7   0   6       35.81       39.17      7.19 o 
   8   0   6        0.84        3.69      7.38 o 
   9   0   6        1.79        0.30     10.07 o 
 -10   1   6      226.40      236.66     49.60 o 
  -9   1   6      293.86      326.73     18.23 o 
  -8   1   6       32.10       46.41      8.67 o 
  -7   1   6       46.90       37.86      9.01 o 
  -6   1   6      753.58      747.91     21.07 o 
  -5   1   6      284.83      261.48     12.78 o 
  -4   1   6     5432.67     5581.47     69.53 o 
  -3   1   6    10780.04    10927.94    113.72 o 
  -2   1   6     1070.28     1093.63     14.28 o 
  -1   1   6       23.03       32.78      2.75 o 
   0   1   6      225.07      219.97      5.11 o 
   1   1   6      403.32      383.14      6.12 o 
   2   1   6     2681.61     2624.11     23.19 o 
   3   1   6       69.39       63.31      4.87 o 
   4   1   6      536.16      533.31     14.66 o 
   5   1   6        1.22        4.61      4.88 o 
   6   1   6      176.77      192.06     12.24 o 
   7   1   6      124.70      128.37     12.95 o 
   8   1   6        1.31       16.78     10.03 o 
   9   1   6       23.61       32.05     13.86 o 
 -10   2   6      149.44      118.79     18.57 o 
  -9   2   6      505.79      554.53     23.49 o 
  -8   2   6       16.30       21.00      9.84 o 
  -7   2   6        8.31        9.88      7.81 o 
  -6   2   6      536.95      585.16     19.93 o 
  -5   2   6        1.00        0.00      4.69 o 
  -4   2   6      504.30      460.85     12.65 o 
  -3   2   6     1013.49     1041.50     16.56 o 
  -2   2   6      792.70      769.93     16.08 o 
  -1   2   6       16.92       20.51      2.26 o 
   0   2   6      100.37       93.01      3.57 o 
   1   2   6     2908.97     2897.59     25.11 o 
   2   2   6        1.06        1.43      1.64 o 
   3   2   6      266.01      254.91      9.86 o 
   4   2   6      616.22      653.53     18.80 o 
   5   2   6      281.27      268.30     18.75 o 
   6   2   6       97.31       90.13     11.41 o 
   7   2   6       42.92       33.94      9.18 o 
   8   2   6        4.03        3.02     14.23 o 
   9   2   6       41.68       42.14     15.04 o 
 -10   3   6       61.80       31.23     14.29 o 
  -9   3   6       41.70       52.71     14.44 o 
  -8   3   6       56.05       51.25     12.54 o 
  -7   3   6       16.21        6.11      8.98 o 
  -6   3   6      368.29      378.05     21.95 o 
  -5   3   6     1050.48     1043.73     27.64 o 
  -4   3   6      132.71      131.92      8.33 o 
  -3   3   6      290.22      344.28      8.11 o 
  -2   3   6      132.94       87.16      4.60 o 
  -1   3   6       51.48       60.78      3.71 o 
   0   3   6      330.75      319.21      6.19 o 
   1   3   6     2914.74     3019.77     26.52 o 
   2   3   6       81.46       79.67      5.85 o 
   3   3   6      156.15      155.97      8.72 o 
   4   3   6     1787.22     1716.39     39.07 o 
   5   3   6      184.94      154.49     13.12 o 
   6   3   6        2.14        2.36      7.02 o 
   7   3   6       57.00       29.16     19.16 o 
   8   3   6       33.74       34.83     18.28 o 
 -10   4   6        0.11        6.57     11.66 o 
  -9   4   6      165.02      146.97     19.56 o 
  -8   4   6       49.64       51.20     12.93 o 
  -7   4   6        0.20        0.00      5.90 o 
  -6   4   6        3.25        1.60      7.52 o 
  -5   4   6      265.72      256.33     14.95 o 
  -4   4   6       25.37       18.58      5.57 o 
  -3   4   6     1102.87     1113.11     24.54 o 
  -2   4   6     2454.45     2441.06     35.20 o 
  -1   4   6      343.36      313.78      7.15 o 
   0   4   6      100.51      107.82      4.94 o 
   1   4   6     1232.63     1238.68     16.39 o 
   2   4   6      725.16      758.25     17.19 o 
   3   4   6        6.60        5.01      4.39 o 
   4   4   6      197.69      194.96     19.51 o 
   5   4   6      310.50      320.88     18.22 o 
   6   4   6       14.01        5.87      7.87 o 
   7   4   6        1.36        4.34     14.84 o 
   8   4   6       23.61       36.24     18.10 o 
 -10   5   6       11.88       25.60     18.26 o 
  -9   5   6       37.28       34.72     14.49 o 
  -8   5   6       20.74       17.72     10.62 o 
  -7   5   6       33.07       34.12     10.30 o 
  -6   5   6        7.51       11.03      5.79 o 
  -5   5   6      275.22      245.61     13.49 o 
  -4   5   6      242.90      224.65     16.75 o 
  -3   5   6       65.48       62.47      8.00 o 
  -2   5   6      985.65      920.18     24.52 o 
  -1   5   6      321.58      368.09     14.92 o 
   0   5   6      542.38      574.63     15.81 o 
   1   5   6      237.45      234.03      9.01 o 
   2   5   6        1.39        0.00      4.18 o 
   3   5   6       17.27       21.04      5.74 o 
   4   5   6       73.66       67.55     12.56 o 
   5   5   6      185.81      155.25     20.06 o 
   6   5   6        8.60       10.87      8.43 o 
   7   5   6        0.03        5.56     14.04 o 
  -9   6   6        2.26        7.92     11.36 o 
  -8   6   6        2.60        0.00      8.63 o 
  -7   6   6       80.20       82.01      9.83 o 
  -6   6   6      226.83      187.18     13.44 o 
  -5   6   6       24.69       29.46      7.24 o 
  -4   6   6      146.35      137.98     19.03 o 
  -3   6   6        1.34        3.76      5.37 o 
  -2   6   6      518.69      522.51     17.66 o 
  -1   6   6      169.74      194.81     12.78 o 
   0   6   6      302.33      328.72     14.91 o 
   1   6   6      198.45      218.18     18.17 o 
   2   6   6       74.86       80.09     11.71 o 
   3   6   6       94.24       91.80     12.67 o 
   4   6   6        6.06       13.17      8.22 o 
   5   6   6        5.89        3.86      7.86 o 
   6   6   6        5.95       32.99     15.08 o 
  -9   7   6        3.46        5.66     11.92 o 
  -8   7   6        6.52        0.00      8.74 o 
  -7   7   6       35.84       29.01     10.00 o 
  -6   7   6       28.00       26.88      7.31 o 
  -5   7   6        1.87        2.71      6.32 o 
  -4   7   6      168.23      154.24     12.38 o 
  -3   7   6      258.68      243.96     14.83 o 
  -2   7   6       18.81       11.84      7.54 o 
  -1   7   6       23.97       26.54      7.78 o 
   0   7   6      104.66      119.30     15.93 o 
   1   7   6       18.72       18.71     15.22 o 
   2   7   6       43.16       74.69     20.03 o 
   3   7   6       50.55       61.49     12.38 o 
   4   7   6        3.50        2.46      9.70 o 
   5   7   6      131.86      160.20     32.30 o 
   6   7   6       61.99       33.27     16.40 o 
  -8   8   6       11.07        0.00      9.73 o 
  -7   8   6       13.64        5.07      9.28 o 
  -6   8   6       50.75       55.66     11.87 o 
  -5   8   6        0.04        0.00      5.98 o 
  -4   8   6       34.89       20.48     10.79 o 
  -3   8   6      372.06      355.59     18.27 o 
  -2   8   6        7.78        0.00      6.61 o 
  -1   8   6       37.05       24.31      9.16 o 
   0   8   6      215.89      212.12     21.06 o 
   1   8   6        5.47        9.57     16.73 o 
   2   8   6        0.36        9.80     16.54 o 
   3   8   6       39.84       16.92     17.91 o 
   4   8   6       63.25       29.31     20.59 o 
   5   8   6        1.61        3.68     11.14 o 
  -7   9   6        4.96        8.69     10.54 o 
  -6   9   6        8.53        0.00      9.20 o 
  -5   9   6        0.31        0.00      8.00 o 
  -4   9   6        7.56       10.70      8.00 o 
  -3   9   6       35.72       53.42      9.90 o 
  -2   9   6      120.68      140.76     34.76 o 
  -1   9   6       59.52       46.19     13.06 o 
   0   9   6        0.44        0.00      9.71 o 
   1   9   6        0.99        0.00     13.86 o 
   2   9   6        6.22        2.73     14.18 o 
   3   9   6       19.30        8.39     18.52 o 
   4   9   6       10.01        0.00     17.20 o 
  -6  10   6       12.25       16.76     10.94 o 
  -5  10   6        1.97       12.19     10.86 o 
  -4  10   6        1.12        0.00     10.20 o 
  -3  10   6       10.68       25.48     10.07 o 
  -2  10   6        6.77        5.09     10.41 o 
  -1  10   6        4.87       12.99     11.91 o 
   0  10   6       18.30       26.39     12.64 o 
   1  10   6        7.71       13.29     18.00 o 
   2  10   6        4.31        0.00     16.64 o 
  -3  11   6       10.03        0.00     10.92 o 
  -2  11   6       42.68       56.26     17.21 o 
  -1  11   6       35.85       43.25     32.73 o 
  -3 -13   7        0.24        0.00     15.08 o 
  -2 -13   7       78.21       85.55     24.74 o 
  -1 -13   7       44.81       21.94     12.31 o 
   0 -13   7       22.70       22.74     10.01 o 
   1 -13   7       20.09       17.13     10.46 o 
   2 -13   7       17.17        5.58     12.32 o 
   3 -13   7        6.27       15.34     12.49 o 
   4 -13   7        0.39        7.35     15.74 o 
  -4 -12   7       21.92       21.02     16.35 o 
  -3 -12   7       15.77        6.97     15.17 o 
  -2 -12   7       29.69       43.51     13.29 o 
  -1 -12   7       10.32        2.52      9.76 o 
   0 -12   7       96.23      119.22     21.22 o 
   1 -12   7       23.25       24.39      9.05 o 
   2 -12   7        4.46        4.91      7.15 o 
   3 -12   7        2.10        6.19      8.62 o 
   4 -12   7        6.69        9.05     14.84 o 
   5 -12   7       38.09       43.92     19.23 o 
  -6 -11   7        0.96        0.00     14.09 o 
  -5 -11   7        4.36        9.80     15.08 o 
  -4 -11   7       91.06      107.64     23.56 o 
  -3 -11   7      135.16      149.23     17.44 o 
  -2 -11   7       38.33       35.26     36.81 o 
  -1 -11   7      136.83      151.95     13.87 o 
   0 -11   7       54.10       50.88      8.81 o 
   1 -11   7       51.25       40.78     11.11 o 
   2 -11   7        0.99        0.00      6.60 o 
   3 -11   7       37.91       15.06      8.88 o 
   4 -11   7       13.28        0.56      9.77 o 
   5 -11   7       61.79       71.07     21.30 o 
   6 -11   7       28.79       17.63     16.68 o 
  -7 -10   7       23.40        2.97     18.99 o 
  -6 -10   7       36.91       55.33     20.41 o 
  -5 -10   7        0.53       11.69     14.75 o 
  -4 -10   7       17.88       16.73     10.53 o 
  -3 -10   7       11.55       17.05     16.05 o 
  -2 -10   7      178.48      169.80     29.83 o 
  -1 -10   7       29.09       14.83      7.72 o 
   0 -10   7       47.10       52.97      8.37 o 
   1 -10   7       14.35       22.96      7.13 o 
   2 -10   7        0.82        0.00      7.16 o 
   3 -10   7      321.89      328.66     25.50 o 
   4 -10   7      253.97      257.17     17.04 o 
   5 -10   7        8.38       10.15      9.59 o 
   6 -10   7       15.15        2.98      7.56 o 
   7 -10   7       89.00       63.33     14.98 o 
  -7  -9   7       18.99       31.06     16.78 o 
  -6  -9   7       15.08        0.00     10.89 o 
  -5  -9   7        3.92       37.28     15.98 o 
  -4  -9   7        0.77        0.00     11.78 o 
  -3  -9   7       76.18      102.12     14.41 o 
  -2  -9   7        2.01        4.88     12.87 o 
  -1  -9   7       74.13       70.09      8.72 o 
   0  -9   7      189.84      210.32     12.55 o 
   1  -9   7      329.55      337.66     22.66 o 
   2  -9   7       99.60       98.18     11.10 o 
   3  -9   7       20.68       36.74      8.03 o 
   4  -9   7      330.52      318.93     17.43 o 
   5  -9   7        4.06        4.35      5.71 o 
   6  -9   7        2.98        9.26      8.22 o 
   7  -9   7      177.23      165.86     16.36 o 
   8  -9   7        2.45        0.00      9.55 o 
  -8  -8   7       13.32       23.75     18.38 o 
  -7  -8   7       17.28        0.00     11.09 o 
  -6  -8   7       22.97       23.84     19.42 o 
  -5  -8   7       13.66       11.46      7.58 o 
  -4  -8   7       46.61       40.84     10.04 o 
  -3  -8   7      174.72      158.97     20.90 o 
  -2  -8   7       16.57        7.25      6.77 o 
  -1  -8   7       36.97       31.65      9.71 o 
   0  -8   7     1078.16     1059.70     23.06 o 
   1  -8   7      362.42      369.25     17.05 o 
   2  -8   7      176.71      204.24     13.67 o 
   3  -8   7       30.99       40.38      8.23 o 
   4  -8   7      548.48      579.48     18.25 o 
   5  -8   7        0.63        0.00      5.12 o 
   6  -8   7        0.04        6.09      6.16 o 
   7  -8   7      201.92      207.63     14.58 o 
   8  -8   7        8.87       17.16      8.28 o 
  -9  -7   7        2.10       17.34     17.44 o 
  -8  -7   7        4.28        0.00     13.81 o 
  -7  -7   7       16.88       25.96     19.58 o 
  -6  -7   7       67.11       84.41     13.81 o 
  -5  -7   7        6.00        0.91      5.41 o 
  -4  -7   7       37.70       21.09      6.23 o 
  -3  -7   7     1230.03     1245.21     26.86 o 
  -2  -7   7      420.22      428.48     14.00 o 
  -1  -7   7      711.96      657.41     25.98 o 
   0  -7   7       80.12       58.28      6.09 o 
   1  -7   7     1435.59     1472.39     26.24 o 
   2  -7   7      297.63      278.90     14.51 o 
   3  -7   7      399.71      394.20     22.23 o 
   4  -7   7       53.75       43.92      6.90 o 
   5  -7   7      177.53      179.33     10.20 o 
   6  -7   7       40.52       39.00      6.93 o 
   7  -7   7       87.63      102.18      9.07 o 
   8  -7   7       36.49       45.78     18.99 o 
  -9  -6   7       16.37       34.68     16.87 o 
  -8  -6   7       39.96       63.24     13.63 o 
  -7  -6   7       53.66       49.88     12.55 o 
  -6  -6   7        9.95        9.84      7.07 o 
  -5  -6   7       64.12       45.85      8.58 o 
  -4  -6   7      656.99      635.52     21.47 o 
  -3  -6   7       41.63       30.33      5.20 o 
  -2  -6   7        2.41        4.52      2.90 o 
  -1  -6   7        2.82        1.56      2.65 o 
   0  -6   7      771.95      855.18     13.62 o 
   1  -6   7      636.16      637.25     11.74 o 
   2  -6   7       57.56       70.56      6.24 o 
   3  -6   7      534.45      541.10     18.89 o 
   4  -6   7       10.61        5.40      4.02 o 
   5  -6   7       10.64        7.15      4.54 o 
   6  -6   7      252.95      284.88     12.12 o 
   7  -6   7      185.91      178.82     10.60 o 
   8  -6   7       71.60       79.94     12.35 o 
   9  -6   7       61.65       73.11     13.00 o 
 -10  -5   7        6.13        0.00     14.00 o 
  -9  -5   7        7.25        0.00     12.11 o 
  -8  -5   7        4.08        6.93      9.18 o 
  -7  -5   7       75.71       70.98     15.03 o 
  -6  -5   7       41.09       50.88      9.06 o 
  -5  -5   7       51.84       62.22      8.91 o 
  -4  -5   7      830.99      803.11     33.22 o 
  -3  -5   7       62.58       65.51      6.26 o 
  -2  -5   7      197.37      204.74      7.20 o 
  -1  -5   7      310.37      280.28      7.33 o 
   0  -5   7      566.61      497.50      8.99 o 
   1  -5   7      188.44      167.19      5.60 o 
   2  -5   7       34.33       32.09      4.09 o 
   3  -5   7     1782.41     1759.43     22.70 o 
   4  -5   7       12.60       12.07      3.73 o 
   5  -5   7     1191.29     1142.21     20.29 o 
   6  -5   7      533.95      581.46     15.64 o 
   7  -5   7      141.08      145.89     10.55 o 
   8  -5   7      153.12      135.46     14.66 o 
   9  -5   7       35.26       23.36     14.81 o 
 -10  -4   7       14.49       15.79     16.45 o 
  -9  -4   7        0.23       16.92     14.89 o 
  -8  -4   7       11.11       18.10     11.38 o 
  -7  -4   7      345.81      389.90     46.75 o 
  -6  -4   7       29.30       21.37      6.85 o 
  -5  -4   7       48.56       43.48      7.52 o 
  -4  -4   7      689.04      737.93     23.51 o 
  -3  -4   7      309.97      304.15      8.57 o 
  -2  -4   7       48.15       63.36      5.51 o 
  -1  -4   7      861.20      870.21     14.26 o 
   0  -4   7      392.07      407.51      7.84 o 
   1  -4   7      886.28      862.81     10.96 o 
   2  -4   7      640.47      620.75     10.39 o 
   3  -4   7     1244.38     1243.29     17.43 o 
   4  -4   7       74.84       76.93      5.39 o 
   5  -4   7      163.10      154.52      9.09 o 
   6  -4   7     1705.31     1713.31     29.46 o 
   7  -4   7       10.29        7.46      5.72 o 
   8  -4   7       67.73       58.75     11.12 o 
   9  -4   7       15.39       14.26      9.93 o 
 -10  -3   7       94.95      108.06     22.86 o 
  -9  -3   7       26.86       46.80     16.64 o 
  -8  -3   7       13.50       24.13      8.16 o 
  -7  -3   7       89.94       94.07     10.59 o 
  -6  -3   7        9.39        4.67      6.07 o 
  -5  -3   7       65.78       60.75      8.05 o 
  -4  -3   7      967.26      998.41     17.20 o 
  -3  -3   7      728.58      766.75     14.67 o 
  -2  -3   7      115.71       94.19      5.05 o 
  -1  -3   7     1441.43     1445.25     21.70 o 
   0  -3   7     1971.45     1863.61     22.24 o 
   1  -3   7      220.58      273.44      5.57 o 
   2  -3   7      228.08      259.19      7.97 o 
   3  -3   7     1419.07     1378.95     16.85 o 
   4  -3   7        9.63        7.31      3.10 o 
   5  -3   7        1.45        5.74      4.29 o 
   6  -3   7       70.11       68.03      7.80 o 
   7  -3   7       91.58      115.70      9.95 o 
   8  -3   7      135.80      106.85     13.44 o 
   9  -3   7        0.85        0.00      8.60 o 
 -10  -2   7       64.85      104.01     21.16 o 
  -9  -2   7       62.22       78.44     14.09 o 
  -8  -2   7       61.95       91.71     10.94 o 
  -7  -2   7       97.55      109.13     11.01 o 
  -6  -2   7      654.34      674.93     21.32 o 
  -5  -2   7      591.94      585.16     16.77 o 
  -4  -2   7       45.33       37.49      4.73 o 
  -3  -2   7     1271.34     1212.91     17.16 o 
  -2  -2   7      153.24      144.95      7.29 o 
  -1  -2   7      137.41      136.96      5.14 o 
   0  -2   7       90.52       71.00      3.54 o 
   1  -2   7     1267.73     1385.34     15.53 o 
   2  -2   7      100.71       93.14      3.92 o 
   3  -2   7      800.67      629.70     12.86 o 
   4  -2   7      433.48      411.46      9.80 o 
   5  -2   7      108.38      126.49      9.37 o 
   6  -2   7      123.06      126.29      9.89 o 
   7  -2   7       31.21       17.17      8.43 o 
   8  -2   7       62.24       53.40     10.96 o 
   9  -2   7        3.08        9.57     14.84 o 
  -9  -1   7       31.25       15.75     10.35 o 
  -8  -1   7      111.53      105.93     11.90 o 
  -7  -1   7       47.45       48.77      9.07 o 
  -6  -1   7      187.77      211.25     12.63 o 
  -5  -1   7     1723.48     1720.10     46.83 o 
  -4  -1   7        4.53        3.64      2.94 o 
  -3  -1   7       13.15       10.17      2.68 o 
  -2  -1   7     1600.84     1467.51     19.99 o 
  -1  -1   7     1613.54     1640.06     19.50 o 
   0  -1   7     4707.17     4665.13     38.67 o 
   1  -1   7     4745.13     4876.59     38.70 o 
   2  -1   7     3854.04     3990.45     32.99 o 
   3  -1   7        3.73        5.87      1.98 o 
   4  -1   7        6.60       10.84      4.12 o 
   5  -1   7       94.21       93.36      8.74 o 
   6  -1   7        0.83        0.81      5.15 o 
   7  -1   7      182.41      175.77     12.39 o 
   8  -1   7       12.79        0.00      7.57 o 
   9  -1   7       21.68       21.56     12.37 o 
 -10   0   7       16.16       25.71     12.42 o 
  -9   0   7       56.94       54.82     13.14 o 
  -8   0   7       74.25       99.89     11.17 o 
  -7   0   7        1.67        1.82      4.82 o 
  -6   0   7      461.85      454.49     16.66 o 
  -5   0   7     2456.45     2452.25     40.46 o 
  -4   0   7     2175.03     2067.97     33.02 o 
  -3   0   7      333.88      319.62      7.75 o 
  -2   0   7      815.01      828.54     12.55 o 
  -1   0   7     2783.58     2783.99     29.63 o 
   0   0   7      226.96      206.33      4.86 o 
   1   0   7     1437.86     1474.42     14.68 o 
   2   0   7     2515.98     2623.34     23.28 o 
   3   0   7        1.16        7.70      2.27 o 
   4   0   7      140.99      142.09      9.02 o 
   5   0   7      438.63      419.17     15.45 o 
   6   0   7        0.03        0.00      5.20 o 
   7   0   7      119.30      119.31     11.24 o 
   8   0   7       64.78       88.20     12.95 o 
   9   0   7       79.04      106.19     17.67 o 
 -10   1   7       33.10       37.39     19.70 o 
  -9   1   7       16.60        5.26     11.69 o 
  -8   1   7      151.38      135.66     12.65 o 
  -7   1   7       95.38       79.27     21.75 o 
  -6   1   7      139.70      103.98     13.32 o 
  -5   1   7     1755.98     1759.47     30.33 o 
  -4   1   7      363.08      352.32      9.51 o 
  -3   1   7     1958.74     2068.92     29.27 o 
  -2   1   7      372.94      388.67      8.07 o 
  -1   1   7     2065.84     2082.88     25.23 o 
   0   1   7       16.48       17.23      2.27 o 
   1   1   7      557.25      553.72      8.03 o 
   2   1   7     1850.99     1785.18     18.26 o 
   3   1   7      129.25      143.39      7.41 o 
   4   1   7       19.80       14.48      5.38 o 
   5   1   7      266.26      285.33     14.04 o 
   6   1   7       36.88       52.35      8.50 o 
   7   1   7       21.85       19.12      7.74 o 
   8   1   7       22.53       13.94     11.12 o 
 -10   2   7        5.80        0.00     17.77 o 
  -9   2   7       61.14       39.30     18.43 o 
  -8   2   7      161.26      181.36     19.34 o 
  -7   2   7      259.13      240.18     31.95 o 
  -6   2   7        0.61        0.00      8.61 o 
  -5   2   7      975.93     1053.47     37.41 o 
  -4   2   7     1311.37     1215.56     56.77 o 
  -3   2   7        1.47        0.00      2.53 o 
  -2   2   7       19.53       16.81      2.87 o 
  -1   2   7      242.10      215.01      5.43 o 
   0   2   7       43.12       45.48      3.02 o 
   1   2   7      394.22      435.20      8.63 o 
   2   2   7     1020.69      994.05     17.87 o 
   3   2   7        9.96       16.16      3.91 o 
   4   2   7       48.76       53.61      7.66 o 
   5   2   7       14.61       17.82      8.05 o 
   6   2   7      267.78      298.44     16.00 o 
   7   2   7        0.70        0.00      8.36 o 
   8   2   7        0.20        0.00     15.72 o 
 -10   3   7       32.00       61.31     27.45 o 
  -9   3   7        3.44        0.00     10.06 o 
  -8   3   7        6.86       16.46     10.80 o 
  -7   3   7      234.71      193.69     20.36 o 
  -6   3   7       40.02       48.16      8.71 o 
  -5   3   7        1.74        0.00      5.41 o 
  -4   3   7      367.15      341.23     13.49 o 
  -3   3   7        8.21        8.36      3.44 o 
  -2   3   7       10.58       21.92      3.56 o 
  -1   3   7      542.56      541.70      8.26 o 
   0   3   7      179.82      179.26      5.21 o 
   1   3   7       97.86      113.56      6.41 o 
   2   3   7      658.05      636.54     14.26 o 
   3   3   7      609.06      596.22     14.54 o 
   4   3   7      772.63      737.70     24.63 o 
   5   3   7        9.24        0.00      7.15 o 
   6   3   7       91.30       91.18     15.10 o 
   7   3   7        0.69       11.77      9.05 o 
   8   3   7       12.80       15.33     12.48 o 
 -10   4   7        3.75        5.79     11.58 o 
  -9   4   7       16.21       17.16     12.15 o 
  -8   4   7      121.52      105.57     16.29 o 
  -7   4   7       17.16        3.26      7.40 o 
  -6   4   7      266.88      282.16     23.56 o 
  -5   4   7       16.84       12.91      5.73 o 
  -4   4   7      929.34      895.24     23.76 o 
  -3   4   7      340.38      377.21     13.31 o 
  -2   4   7      576.46      607.73     16.03 o 
  -1   4   7        1.67        6.65      3.50 o 
   0   4   7      498.56      522.23      8.81 o 
   1   4   7       22.02       23.55      3.71 o 
   2   4   7      668.05      708.74     17.42 o 
   3   4   7     1258.90     1247.27     25.22 o 
   4   4   7       79.55       75.91     15.92 o 
   5   4   7        3.57        3.17      7.52 o 
   6   4   7      101.07      105.38     16.52 o 
   7   4   7        7.33        6.88     14.70 o 
  -9   5   7        9.34       15.02     12.27 o 
  -8   5   7        4.50        5.08     10.67 o 
  -7   5   7       26.35       33.19     13.57 o 
  -6   5   7       25.57       25.50      7.03 o 
  -5   5   7       21.29        7.55      6.65 o 
  -4   5   7      563.86      539.90     18.15 o 
  -3   5   7      394.59      361.67     21.37 o 
  -2   5   7      209.53      227.16     21.81 o 
  -1   5   7      114.28      126.92     10.15 o 
   0   5   7      547.22      476.52     16.65 o 
   1   5   7      476.68      484.92     24.26 o 
   2   5   7        3.85        7.02      8.06 o 
   3   5   7      541.68      601.29     19.40 o 
   4   5   7      314.52      315.77     22.34 o 
   5   5   7       36.39       45.40     10.39 o 
   6   5   7        9.02       16.25     11.01 o 
   7   5   7        1.54        0.00     13.15 o 
  -9   6   7        5.78       16.74     12.90 o 
  -8   6   7        0.25        4.99     10.42 o 
  -7   6   7      152.78      114.75     15.92 o 
  -6   6   7      247.99      246.75     23.62 o 
  -5   6   7      406.09      420.67     18.35 o 
  -4   6   7        0.32        0.46      5.61 o 
  -3   6   7      207.44      155.73     17.62 o 
  -2   6   7      307.82      298.86     15.26 o 
  -1   6   7       14.80       11.69      6.25 o 
   0   6   7        2.26       13.51      8.22 o 
   1   6   7        7.23        2.75      9.00 o 
   2   6   7        0.15        0.00     13.05 o 
   3   6   7        2.79        6.93      8.59 o 
   4   6   7       58.96       95.80     16.26 o 
   5   6   7        8.89        2.71      8.46 o 
   6   6   7       18.01       13.40     19.70 o 
  -8   7   7       38.15       12.85     10.55 o 
  -7   7   7        0.04        0.00      8.70 o 
  -6   7   7        3.56        5.05      6.95 o 
  -5   7   7      212.68      205.37     17.32 o 
  -4   7   7        1.24        0.00      6.37 o 
  -3   7   7       29.13       31.89      7.83 o 
  -2   7   7        4.92        1.49      6.22 o 
  -1   7   7       31.06       28.69      8.93 o 
   0   7   7       35.17       20.02     10.40 o 
   1   7   7       73.71       73.38     20.03 o 
   2   7   7      105.24       92.79     24.13 o 
   3   7   7       14.55        3.44     14.80 o 
   4   7   7        8.32       14.14     16.40 o 
   5   7   7        0.18        8.14     11.35 o 
  -8   8   7       84.05       86.42     14.98 o 
  -7   8   7       23.63       31.50     11.77 o 
  -6   8   7        0.23        4.47      9.05 o 
  -5   8   7       55.54       73.53     10.99 o 
  -4   8   7      101.17      107.22     13.56 o 
  -3   8   7       20.67       23.24      8.35 o 
  -2   8   7      178.71      181.05     14.57 o 
  -1   8   7       45.34       19.25     11.18 o 
   0   8   7        2.27        0.00      9.40 o 
   1   8   7       24.14       21.25     17.91 o 
   2   8   7        6.94       36.57     18.61 o 
   3   8   7       21.74        0.05     17.91 o 
   4   8   7       44.67       54.57     21.30 o 
  -6   9   7        5.68        0.00      9.57 o 
  -5   9   7       96.21      128.54     34.16 o 
  -4   9   7       95.51       92.37     19.96 o 
  -3   9   7        5.93        7.10      8.53 o 
  -2   9   7       70.35       62.56     11.89 o 
  -1   9   7       30.93       50.76     14.16 o 
   0   9   7       15.77       14.09     11.36 o 
   1   9   7       34.50       44.30     21.49 o 
   2   9   7       54.38       43.54     22.48 o 
   3   9   7       19.48       30.63     21.77 o 
  -5  10   7       61.90       63.15     16.43 o 
  -4  10   7       63.69       57.59     13.76 o 
  -3  10   7       27.90       29.90     14.00 o 
  -2  10   7        2.31        0.00      9.68 o 
  -1  10   7        4.05       14.56     17.63 o 
   0  10   7        7.07        0.00     20.78 o 
   1  10   7        3.33       21.68     21.68 o 
  -3 -13   8        0.12        0.00     13.29 o 
  -2 -13   8        0.21        0.00     10.68 o 
  -1 -13   8        9.60       42.31     14.47 o 
   0 -13   8       26.43       26.53     12.20 o 
   1 -13   8       22.29       19.32      9.74 o 
   2 -13   8        2.46        3.72     11.22 o 
   3 -13   8       29.05       16.31     17.34 o 
  -4 -12   8       18.03       19.23     17.39 o 
  -3 -12   8       50.00       40.46     17.60 o 
  -2 -12   8       49.52       66.76     17.63 o 
  -1 -12   8        4.07        9.57     10.58 o 
   0 -12   8        3.76        0.00      7.72 o 
   1 -12   8       95.72      107.83     14.62 o 
   2 -12   8       60.82       62.58     14.41 o 
   3 -12   8        1.39        0.28      9.69 o 
   4 -12   8       39.93       30.21     13.24 o 
   5 -12   8        1.47        7.02     15.50 o 
  -6 -11   8        9.71       17.77     16.68 o 
  -5 -11   8       18.99       33.13     17.53 o 
  -4 -11   8        3.24        0.00     13.34 o 
  -3 -11   8       33.40       16.53     10.37 o 
  -2 -11   8       24.53       31.33     11.12 o 
  -1 -11   8       11.18        0.00      7.45 o 
   0 -11   8       91.92      111.86     13.31 o 
   1 -11   8       87.19       82.85     12.19 o 
   2 -11   8       10.81        0.00      8.09 o 
   3 -11   8       59.78       51.72     10.19 o 
   4 -11   8       67.65       55.11     13.64 o 
   5 -11   8       77.05       89.14     15.94 o 
   6 -11   8        0.04       12.28     10.63 o 
  -7 -10   8        0.12        5.14     16.68 o 
  -6 -10   8        7.09        4.95     12.30 o 
  -5 -10   8       77.22       62.96     18.66 o 
  -4 -10   8        6.13        0.54     12.61 o 
  -3 -10   8       48.12       44.33     12.66 o 
  -2 -10   8      566.54      589.57     34.68 o 
  -1 -10   8       18.83       17.25      9.89 o 
   0 -10   8        9.14        9.97      7.32 o 
   1 -10   8       58.58       75.62     11.01 o 
   2 -10   8       88.03       94.26     11.86 o 
   3 -10   8       27.62       28.49      8.99 o 
   4 -10   8       29.47       34.91      9.53 o 
   5 -10   8       96.69      109.77     18.63 o 
   6 -10   8        0.44        0.00      8.63 o 
   7 -10   8       16.40       16.51     10.23 o 
  -7  -9   8       10.96       19.93     16.87 o 
  -6  -9   8        0.57        0.00     12.25 o 
  -5  -9   8       88.59      123.06     15.72 o 
  -4  -9   8       51.23       32.12     15.36 o 
  -3  -9   8       36.02       34.35     11.10 o 
  -2  -9   8        9.20       10.15      8.29 o 
  -1  -9   8       65.40       65.85      9.92 o 
   0  -9   8       12.91        1.04      7.98 o 
   1  -9   8       52.23       42.23      9.10 o 
   2  -9   8      500.84      475.74     41.83 o 
   3  -9   8      128.20      132.73     20.24 o 
   4  -9   8       10.66       15.61      6.64 o 
   5  -9   8      313.10      329.61     16.05 o 
   6  -9   8       63.69       74.35     12.24 o 
   7  -9   8       38.02       58.96     11.68 o 
  -8  -8   8        0.18        3.49     15.60 o 
  -7  -8   8        1.73        3.56     10.31 o 
  -6  -8   8        0.04       14.83     22.90 o 
  -5  -8   8      161.91      196.18     18.54 o 
  -4  -8   8      165.28      161.24     22.20 o 
  -3  -8   8       17.26       29.44      9.10 o 
  -2  -8   8      219.54      239.42     29.45 o 
  -1  -8   8      487.53      496.45     19.98 o 
   0  -8   8       89.75       90.42     10.29 o 
   1  -8   8      190.52      164.59     12.71 o 
   2  -8   8      297.91      305.03     15.89 o 
   3  -8   8      349.49      332.38     15.27 o 
   4  -8   8        3.25        0.00      5.43 o 
   5  -8   8      388.94      405.14     22.91 o 
   6  -8   8      215.12      223.90     16.73 o 
   7  -8   8       54.35       54.59      9.64 o 
   8  -8   8       25.37       36.32      9.54 o 
  -9  -7   8        3.03        6.74     16.02 o 
  -8  -7   8       28.20       27.85     17.58 o 
  -7  -7   8        2.22        0.11      9.34 o 
  -6  -7   8        2.98        2.84      7.79 o 
  -5  -7   8       12.65        6.72      5.96 o 
  -4  -7   8       56.92       56.05      7.79 o 
  -3  -7   8      350.59      347.49     14.29 o 
  -2  -7   8        8.50        5.46      4.08 o 
  -1  -7   8      744.69      772.76     22.00 o 
   0  -7   8       12.51       24.45      4.42 o 
   1  -7   8       91.42       95.95      5.31 o 
   2  -7   8      455.19      439.68     18.86 o 
   3  -7   8     1651.94     1550.28     31.30 o 
   4  -7   8      446.54      437.21     15.69 o 
   5  -7   8     1106.63      993.31     22.13 o 
   6  -7   8      378.28      363.69     14.33 o 
   7  -7   8       56.12       69.43      9.60 o 
   8  -7   8        8.20        7.38      9.68 o 
  -9  -6   8       21.90       18.05     16.78 o 
  -8  -6   8        5.15        2.01      9.71 o 
  -7  -6   8       58.17       65.23     13.28 o 
  -6  -6   8      149.07      135.31     14.47 o 
  -5  -6   8        0.03        3.22      6.70 o 
  -4  -6   8      380.36      390.72     18.06 o 
  -3  -6   8      620.44      616.26     22.72 o 
  -2  -6   8      171.42      161.98      9.62 o 
  -1  -6   8      890.97      983.09     18.72 o 
   0  -6   8     1534.93     1553.91     23.43 o 
   1  -6   8      580.65      602.59     12.02 o 
   2  -6   8       28.46       31.84      4.96 o 
   3  -6   8      263.76      266.29     11.51 o 
   4  -6   8       95.05       76.62      7.37 o 
   5  -6   8      374.50      352.55     13.21 o 
   6  -6   8      126.30      140.78     11.59 o 
   7  -6   8       68.33       53.43     10.64 o 
   8  -6   8        3.02       11.64      9.57 o 
  -9  -5   8       40.49       51.79     18.85 o 
  -8  -5   8        0.43        0.00      8.92 o 
  -7  -5   8        2.93        2.32      7.21 o 
  -6  -5   8      212.62      233.39     15.29 o 
  -5  -5   8      679.82      625.57     27.45 o 
  -4  -5   8       67.44       62.79      8.96 o 
  -3  -5   8      419.29      443.16     13.48 o 
  -2  -5   8      235.18      240.85      8.64 o 
  -1  -5   8     1503.40     1458.00     20.78 o 
   0  -5   8       38.16       43.40      3.74 o 
   1  -5   8      727.03      714.95     11.01 o 
   2  -5   8        7.57        6.12      3.23 o 
   3  -5   8      640.27      601.02     11.96 o 
   4  -5   8      567.16      569.32     19.73 o 
   5  -5   8      467.99      445.29     18.84 o 
   6  -5   8      441.81      442.84     17.55 o 
   7  -5   8       47.97       69.36     12.07 o 
   8  -5   8       69.40       74.12     12.45 o 
   9  -5   8        3.58        7.35      9.96 o 
 -10  -4   8        4.18       24.18     17.39 o 
  -9  -4   8       40.66       42.37     16.92 o 
  -8  -4   8       49.15       49.26     10.33 o 
  -7  -4   8       23.34       18.70      9.25 o 
  -6  -4   8       22.48       40.63      8.12 o 
  -5  -4   8       99.84       82.26      9.88 o 
  -4  -4   8        0.12       10.19      5.84 o 
  -3  -4   8      999.29      941.28     16.93 o 
  -2  -4   8     2166.83     2160.95     36.11 o 
  -1  -4   8      531.08      615.73     13.46 o 
   0  -4   8      239.74      236.36      6.76 o 
   1  -4   8     1780.46     1636.73     18.65 o 
   2  -4   8      292.27      300.81      8.14 o 
   3  -4   8       36.44       39.83      3.99 o 
   4  -4   8      991.99      943.42     17.59 o 
   5  -4   8        7.43        7.80      4.33 o 
   6  -4   8      375.76      337.16     15.02 o 
   7  -4   8       68.11       63.99      8.86 o 
   8  -4   8      101.12       91.15     13.59 o 
   9  -4   8        3.72        1.03      9.36 o 
 -10  -3   8       10.53        5.56     15.65 o 
  -9  -3   8       18.35       22.05     15.27 o 
  -8  -3   8       71.12       93.84     12.01 o 
  -7  -3   8       60.45       63.14      9.48 o 
  -6  -3   8       87.73       98.59     10.31 o 
  -5  -3   8      736.45      710.78     21.93 o 
  -4  -3   8      182.94      191.46     12.72 o 
  -3  -3   8        4.81        0.00      2.97 o 
  -2  -3   8      736.06      741.19     13.47 o 
  -1  -3   8       14.65       13.73      2.72 o 
   0  -3   8       44.01       38.25      2.88 o 
   1  -3   8      331.53      289.27      6.24 o 
   2  -3   8      404.40      388.17      8.78 o 
   3  -3   8      101.02      108.74      5.34 o 
   4  -3   8      340.58      336.72     19.47 o 
   5  -3   8      335.26      324.19     14.33 o 
   6  -3   8      144.71      157.56     11.54 o 
   7  -3   8        0.36        0.00      6.06 o 
   8  -3   8      120.06      119.78     14.66 o 
   9  -3   8        2.09        0.00      8.71 o 
  -9  -2   8        7.93        2.50      9.87 o 
  -8  -2   8       37.64       23.11      8.40 o 
  -7  -2   8       22.43       28.62      8.75 o 
  -6  -2   8       33.89       39.63      8.46 o 
  -5  -2   8      841.66      866.58     23.97 o 
  -4  -2   8       46.57       43.55      6.05 o 
  -3  -2   8      599.00      597.38     17.53 o 
  -2  -2   8     3593.23     3476.01     48.44 o 
  -1  -2   8        5.91        5.80      2.48 o 
   0  -2   8     2060.06     2101.24     23.83 o 
   1  -2   8        2.80        8.60      2.19 o 
   2  -2   8      321.32      299.66      7.52 o 
   3  -2   8      500.88      520.71     10.76 o 
   4  -2   8       49.46       56.76      6.25 o 
   5  -2   8       28.51       29.60      5.99 o 
   6  -2   8        1.98        4.10      5.44 o 
   7  -2   8       18.08       19.87      6.84 o 
   8  -2   8       35.90       45.11     11.09 o 
   9  -2   8       18.53        6.26     10.11 o 
 -10  -1   8       62.80       44.80     14.84 o 
  -9  -1   8        0.01        0.00     10.60 o 
  -8  -1   8      153.53      148.16     13.02 o 
  -7  -1   8      280.71      343.93     24.41 o 
  -6  -1   8        0.25        2.59      4.58 o 
  -5  -1   8     1180.53     1259.95     29.02 o 
  -4  -1   8      203.55      213.44      8.59 o 
  -3  -1   8       18.84       11.56      2.93 o 
  -2  -1   8       24.62       16.78      4.37 o 
  -1  -1   8      135.43      143.53      5.43 o 
   0  -1   8      409.95      384.24      7.51 o 
   1  -1   8      395.46      474.96      7.38 o 
   2  -1   8      448.20      434.40      7.05 o 
   3  -1   8      623.35      640.15     14.26 o 
   4  -1   8       42.96       30.17      6.31 o 
   5  -1   8       92.29      104.97     12.52 o 
   6  -1   8       76.39       68.88     13.67 o 
   7  -1   8       76.17       68.75     10.22 o 
   8  -1   8       85.22      100.07     13.63 o 
 -10   0   8       43.89       28.47     20.22 o 
  -9   0   8        1.19       13.91     10.68 o 
  -8   0   8       69.12       50.44      9.59 o 
  -7   0   8       20.85       28.03      7.63 o 
  -6   0   8      108.36      100.93     10.82 o 
  -5   0   8      204.49      194.26     11.22 o 
  -4   0   8        7.23        6.97      3.74 o 
  -3   0   8     1709.18     1629.13     23.61 o 
  -2   0   8       73.00       69.24      4.90 o 
  -1   0   8     1002.73     1000.12     14.48 o 
   0   0   8     3200.31     3122.39     28.18 o 
   1   0   8       45.44       40.22      2.81 o 
   2   0   8     1055.83     1090.51     14.30 o 
   3   0   8      625.49      608.76     15.76 o 
   4   0   8      349.84      341.88     14.36 o 
   5   0   8       48.31       41.36      7.09 o 
   6   0   8       98.64       96.79     16.98 o 
   7   0   8       47.66       30.37      9.28 o 
   8   0   8       50.50       45.63     11.55 o 
 -10   1   8        1.04        9.42     11.63 o 
  -9   1   8       10.82       31.47     11.97 o 
  -8   1   8       14.51        6.39      8.28 o 
  -7   1   8        6.82       24.42      9.31 o 
  -6   1   8      136.72      172.09     16.77 o 
  -5   1   8      128.63      124.25     10.73 o 
  -4   1   8        1.99        5.46      4.66 o 
  -3   1   8     1378.98     1338.47     19.37 o 
  -2   1   8      526.64      535.09     11.16 o 
  -1   1   8       53.21       52.78      4.62 o 
   0   1   8      128.93      130.08      4.71 o 
   1   1   8        5.26        5.95      2.32 o 
   2   1   8     1168.27     1168.64     18.15 o 
   3   1   8      769.83      770.35     22.32 o 
   4   1   8      317.75      324.19     14.70 o 
   5   1   8      104.57       90.25     11.01 o 
   6   1   8      162.98      149.70     12.41 o 
   7   1   8       75.73       74.89     12.19 o 
   8   1   8        0.01        0.00      7.50 o 
 -10   2   8       11.18       23.36     13.61 o 
  -9   2   8        1.00        2.20     10.12 o 
  -8   2   8       47.23       63.32     13.37 o 
  -7   2   8       21.83       20.72      9.52 o 
  -6   2   8      136.63      141.11     15.28 o 
  -5   2   8       11.07       12.53      6.27 o 
  -4   2   8      158.06      167.73     12.07 o 
  -3   2   8      696.99      697.96     17.71 o 
  -2   2   8        2.82        6.76      2.71 o 
  -1   2   8        3.29        1.12      2.15 o 
   0   2   8     1594.79     1635.52     17.72 o 
   1   2   8     1547.89     1502.81     21.68 o 
   2   2   8       22.37       16.70      4.09 o 
   3   2   8        6.36        6.55      4.89 o 
   4   2   8       29.35       39.08      7.66 o 
   5   2   8       72.48       67.08      9.40 o 
   6   2   8        2.96        3.61      6.75 o 
   7   2   8       83.87       56.10     11.74 o 
   8   2   8       21.89       15.85     13.22 o 
 -10   3   8       14.53        9.91     11.75 o 
  -9   3   8      157.54      167.31     45.01 o 
  -8   3   8       27.50       13.72     10.16 o 
  -7   3   8       35.89       27.02     12.39 o 
  -6   3   8      469.84      437.96     19.97 o 
  -5   3   8       34.35       35.55      7.97 o 
  -4   3   8      126.81      123.63     11.56 o 
  -3   3   8      386.79      403.50     16.90 o 
  -2   3   8      177.19      188.14      8.64 o 
  -1   3   8       19.91       14.99      3.75 o 
   0   3   8       11.02       18.15      2.86 o 
   1   3   8      654.06      643.42     16.19 o 
   2   3   8       95.27       97.51      9.06 o 
   3   3   8       91.51       96.91      8.49 o 
   4   3   8        2.47        0.00      5.69 o 
   5   3   8       53.09       59.12      9.25 o 
   6   3   8        0.02        0.00      7.97 o 
   7   3   8       38.31       48.93     11.93 o 
 -10   4   8        0.16        0.00     11.00 o 
  -9   4   8      100.16       93.70     23.28 o 
  -8   4   8      199.00      197.69     21.63 o 
  -7   4   8      209.96      223.52     21.04 o 
  -6   4   8       51.35       65.86     10.54 o 
  -5   4   8       29.62       33.14      8.81 o 
  -4   4   8       19.67       18.91      6.09 o 
  -3   4   8      373.41      404.90     18.88 o 
  -2   4   8       58.36       71.58      7.35 o 
  -1   4   8       37.56       34.33      6.05 o 
   0   4   8       17.37        9.49      5.17 o 
   1   4   8      380.29      406.01     12.78 o 
   2   4   8      240.79      270.41     10.67 o 
   3   4   8      136.55      128.48     10.76 o 
   4   4   8      166.96      170.44     13.68 o 
   5   4   8       24.74       34.90      8.79 o 
   6   4   8        6.44       14.76      9.79 o 
   7   4   8       20.72       21.50     11.29 o 
  -9   5   8        6.42        3.14     11.68 o 
  -8   5   8        2.05       13.65     10.60 o 
  -7   5   8      174.63      168.54     26.34 o 
  -6   5   8       65.67       80.20     20.36 o 
  -5   5   8      196.68      178.02     12.90 o 
  -4   5   8      125.61      155.07     11.87 o 
  -3   5   8        0.07        0.00      5.28 o 
  -2   5   8       58.42       55.85      7.21 o 
  -1   5   8       78.24       74.23      8.89 o 
   0   5   8       81.99       87.30     12.74 o 
   1   5   8      355.23      406.94     23.53 o 
   2   5   8       23.37       35.35     10.09 o 
   3   5   8      187.27      168.54     12.37 o 
   4   5   8      284.13      284.16     18.80 o 
   5   5   8       38.96       56.19     11.62 o 
   6   5   8        6.63        8.00      9.14 o 
  -9   6   8        0.17        0.00     16.68 o 
  -8   6   8        0.58        0.00      9.70 o 
  -7   6   8       30.33       34.16     10.31 o 
  -6   6   8        0.02        0.00      6.35 o 
  -5   6   8       74.51       73.28      9.47 o 
  -4   6   8      147.83      128.48     11.66 o 
  -3   6   8        0.59        0.00      5.76 o 
  -2   6   8      110.30      103.44     10.63 o 
  -1   6   8       93.63      127.23     13.00 o 
   0   6   8      132.44      178.99     18.38 o 
   1   6   8       86.26       72.50     13.12 o 
   2   6   8      139.31      142.84     26.77 o 
   3   6   8       53.69       64.99     22.29 o 
   4   6   8        5.76        0.00      8.86 o 
   5   6   8        0.20       11.25     11.42 o 
  -8   7   8        0.14        3.37      9.87 o 
  -7   7   8      107.90      116.49     15.04 o 
  -6   7   8       58.60       37.33     11.10 o 
  -5   7   8        0.43        1.52      6.63 o 
  -4   7   8      308.59      297.38     17.29 o 
  -3   7   8       60.38       73.58     10.18 o 
  -2   7   8        0.64        5.50      6.81 o 
  -1   7   8        1.68       11.57      9.28 o 
   0   7   8       59.54       70.54     14.22 o 
   1   7   8        1.68        2.31     14.89 o 
   2   7   8        2.14        5.18     16.87 o 
   3   7   8       20.12        9.71     16.97 o 
   4   7   8        3.90        0.00     13.43 o 
  -7   8   8       54.96       72.97     14.01 o 
  -6   8   8       39.60       28.66     11.00 o 
  -5   8   8        5.76       12.88     10.00 o 
  -4   8   8        0.72        6.21      8.00 o 
  -3   8   8        8.32       11.82      8.57 o 
  -2   8   8        6.31        1.52      8.53 o 
  -1   8   8        1.89        4.75     10.68 o 
   0   8   8      170.69      202.43     26.86 o 
   1   8   8       30.77       11.17     18.00 o 
   2   8   8        7.02        0.00     15.65 o 
   3   8   8       30.71       43.54     20.97 o 
  -6   9   8       62.23       44.81     13.13 o 
  -5   9   8       48.24       43.53     15.13 o 
  -4   9   8       19.62        5.78     10.52 o 
  -3   9   8      141.04      178.66     26.85 o 
  -2   9   8       15.39        8.82     13.71 o 
  -1   9   8        4.50        0.00     11.34 o 
   0   9   8       21.48       24.75     14.21 o 
   1   9   8        3.41        8.44     19.60 o 
   2   9   8        0.03        0.00     16.78 o 
  -3  10   8       36.60       34.47     33.86 o 
  -2  10   8       12.27       14.50     13.03 o 
  -1  10   8        0.09        3.63     12.37 o 
  -2 -13   9       21.75        6.80     12.82 o 
  -1 -13   9       52.67       56.35     15.32 o 
   0 -13   9       10.18        8.86     11.83 o 
   1 -13   9        4.01        0.29     24.22 o 
   2 -13   9       15.09       20.12     13.76 o 
   3 -13   9       10.82       25.39     12.96 o 
  -4 -12   9        8.66       31.90     17.63 o 
  -3 -12   9        0.91        0.00     10.34 o 
  -2 -12   9       39.98       39.35     13.62 o 
  -1 -12   9       35.15       35.20     13.14 o 
   0 -12   9        3.36        0.00     11.07 o 
   1 -12   9       54.71       59.05     19.51 o 
   2 -12   9       85.03      102.81     16.65 o 
   3 -12   9       51.56       65.94     14.91 o 
   4 -12   9        1.06        7.02     11.52 o 
   5 -12   9       19.20       14.28     10.62 o 
  -6 -11   9        6.72        0.00     15.27 o 
  -5 -11   9        9.19       20.92     16.40 o 
  -4 -11   9       25.24       43.39     20.66 o 
  -3 -11   9        8.34        2.38     10.84 o 
  -2 -11   9        0.33        1.57      9.90 o 
  -1 -11   9        1.24       19.13     11.54 o 
   0 -11   9      220.12      225.60     17.74 o 
   1 -11   9       39.41       30.21     10.15 o 
   2 -11   9        0.42        0.87      8.44 o 
   3 -11   9      174.38      160.73     18.92 o 
   4 -11   9        1.70        6.12      8.45 o 
   5 -11   9       24.46       21.98     10.32 o 
   6 -11   9       18.53       10.27     10.10 o 
  -6 -10   9       18.13       42.79     18.38 o 
  -5 -10   9       30.82       17.14     13.62 o 
  -4 -10   9        2.83        1.64      9.58 o 
  -3 -10   9       63.26       70.31     13.99 o 
  -2 -10   9        5.57       10.08     10.10 o 
  -1 -10   9       13.81       24.27     11.23 o 
   0 -10   9      192.54      202.82     16.06 o 
   1 -10   9       58.89       51.29     10.18 o 
   2 -10   9        3.00       11.35      7.83 o 
   3 -10   9      131.92      184.13     13.52 o 
   4 -10   9       31.58       35.61      9.34 o 
   5 -10   9        7.58        0.00      7.95 o 
   6 -10   9       23.94       28.91     10.43 o 
  -7  -9   9       30.89       53.72     19.27 o 
  -6  -9   9       49.63       62.35     19.32 o 
  -5  -9   9      109.84       96.00     15.08 o 
  -4  -9   9        4.21       10.27      9.16 o 
  -3  -9   9      263.67      289.07     21.36 o 
  -2  -9   9        8.52       17.11      9.16 o 
  -1  -9   9       75.78       73.29      8.51 o 
   0  -9   9      606.62      625.31     19.44 o 
   1  -9   9      682.19      640.88     19.61 o 
   2  -9   9      355.41      370.04     16.24 o 
   3  -9   9      146.44      157.39     12.07 o 
   4  -9   9       39.06       36.04      7.76 o 
   5  -9   9        0.84        0.38      7.97 o 
   6  -9   9       32.48       39.47     11.17 o 
   7  -9   9       99.40       99.61     14.19 o 
  -8  -8   9       80.27      118.71     25.92 o 
  -7  -8   9        8.10        8.85     15.27 o 
  -6  -8   9      149.37      110.58     15.98 o 
  -5  -8   9      234.90      211.05     31.46 o 
  -4  -8   9       82.94       69.69     21.89 o 
  -3  -8   9      175.90      169.25     26.53 o 
  -2  -8   9        1.39        7.89      8.42 o 
  -1  -8   9        0.07        7.59      5.44 o 
   0  -8   9      482.93      449.03     24.53 o 
   1  -8   9      443.72      473.23     17.40 o 
   2  -8   9      122.89      137.15     10.65 o 
   3  -8   9      699.35      713.30     20.99 o 
   4  -8   9      694.60      695.50     24.97 o 
   5  -8   9        7.04        0.00      5.31 o 
   6  -8   9       30.38       24.60      9.57 o 
   7  -8   9      125.90      144.93     13.68 o 
  -8  -7   9       14.42       22.67     15.32 o 
  -7  -7   9        0.10        0.00      9.47 o 
  -6  -7   9       27.25       33.98      9.31 o 
  -5  -7   9       30.42       28.90      8.77 o 
  -4  -7   9        3.18       11.67      8.02 o 
  -3  -7   9      681.15      664.25     27.89 o 
  -2  -7   9      317.90      289.01     16.56 o 
  -1  -7   9      255.36      246.75     11.95 o 
   0  -7   9       64.60       66.49      7.45 o 
   1  -7   9       82.04       79.97      5.02 o 
   2  -7   9      748.52      737.29     29.86 o 
   3  -7   9      775.11      728.35     24.28 o 
   4  -7   9      581.89      587.43     18.85 o 
   5  -7   9       54.14       64.84      7.67 o 
   6  -7   9       16.52       22.94      8.54 o 
   7  -7   9       88.81       79.65     12.71 o 
   8  -7   9       96.60      117.70     15.67 o 
  -9  -6   9        4.68       11.88     15.93 o 
  -8  -6   9       31.24       40.10     16.82 o 
  -7  -6   9        7.71        0.00      7.03 o 
  -6  -6   9       15.06        8.70      7.48 o 
  -5  -6   9       83.08       86.61     11.17 o 
  -4  -6   9      557.03      527.41     20.48 o 
  -3  -6   9      160.43      152.45     12.94 o 
  -2  -6   9        2.05        2.59      3.47 o 
  -1  -6   9      128.27      120.57      8.89 o 
   0  -6   9        2.97        0.00      3.03 o 
   1  -6   9      224.41      221.27      7.52 o 
   2  -6   9     1326.91     1222.32     26.75 o 
   3  -6   9      303.56      278.43     11.51 o 
   4  -6   9     1016.77      930.09     20.80 o 
   5  -6   9        2.78        1.70      4.63 o 
   6  -6   9       16.25       21.56      6.32 o 
   7  -6   9       34.01       23.06      9.19 o 
   8  -6   9       59.50       43.22     11.19 o 
  -9  -5   9        5.15       19.79     15.83 o 
  -8  -5   9       86.04       65.78     11.79 o 
  -7  -5   9       81.37       67.62     12.38 o 
  -6  -5   9       44.00       57.95      9.61 o 
  -5  -5   9      116.04      139.16     12.47 o 
  -4  -5   9      975.72      913.66     26.66 o 
  -3  -5   9        0.57        0.00      5.46 o 
  -2  -5   9        3.93        5.83      3.68 o 
  -1  -5   9     1075.19     1035.30     21.30 o 
   0  -5   9       65.16       72.30      5.10 o 
   1  -5   9       58.35       56.21      4.81 o 
   2  -5   9      788.75      792.54     16.13 o 
   3  -5   9      366.56      368.57     10.38 o 
   4  -5   9      140.38      147.12      8.35 o 
   5  -5   9      335.09      338.59     17.95 o 
   6  -5   9       58.10       63.58      8.59 o 
   7  -5   9        0.04        0.00      8.44 o 
   8  -5   9       21.95        4.15      9.24 o 
 -10  -4   9        7.35       13.81     15.93 o 
  -9  -4   9        0.71       11.73     13.95 o 
  -8  -4   9      240.18      250.33     17.22 o 
  -7  -4   9      327.48      369.46     19.11 o 
  -6  -4   9       37.83       35.05      8.25 o 
  -5  -4   9       46.10       54.31      8.83 o 
  -4  -4   9     1240.77     1292.70     32.11 o 
  -3  -4   9      141.63      146.16     11.02 o 
  -2  -4   9      637.59      643.37     14.04 o 
  -1  -4   9       12.51        3.81      2.98 o 
   0  -4   9       26.97       36.93      4.29 o 
   1  -4   9       22.07       22.63      3.35 o 
   2  -4   9      695.20      673.07     15.10 o 
   3  -4   9      549.28      578.63     16.26 o 
   4  -4   9      152.80      152.75      9.15 o 
   5  -4   9       12.89       15.53      5.50 o 
   6  -4   9      126.57      135.79     11.14 o 
   7  -4   9       87.72       70.66     11.83 o 
   8  -4   9        6.47       14.17      9.24 o 
 -10  -3   9        7.08        9.14     15.17 o 
  -9  -3   9       21.05       43.98     15.60 o 
  -8  -3   9       49.71       48.53      9.46 o 
  -7  -3   9      414.72      436.29     19.70 o 
  -6  -3   9        6.28        7.49      6.07 o 
  -5  -3   9       59.96       44.99      7.74 o 
  -4  -3   9     1026.92      883.97     31.87 o 
  -3  -3   9      385.88      375.36     10.78 o 
  -2  -3   9      112.33      118.31      5.67 o 
  -1  -3   9      596.48      594.07     10.68 o 
   0  -3   9      563.44      548.17     12.47 o 
   1  -3   9      255.16      257.08      7.44 o 
   2  -3   9       17.46       20.04      3.43 o 
   3  -3   9      874.34      866.02     15.84 o 
   4  -3   9        1.00        0.38      4.27 o 
   5  -3   9        0.15        1.95      5.20 o 
   6  -3   9      470.27      465.16     27.78 o 
   7  -3   9      106.88      113.67     13.84 o 
   8  -3   9       24.83       26.19     10.12 o 
  -9  -2   9       26.70        0.00     18.52 o 
  -8  -2   9        8.17        1.58      9.40 o 
  -7  -2   9      230.77      224.59     14.99 o 
  -6  -2   9       12.31       15.97      6.71 o 
  -5  -2   9      485.63      500.05     18.47 o 
  -4  -2   9      128.82      114.56      8.35 o 
  -3  -2   9       21.48       29.77      4.12 o 
  -2  -2   9     1938.75     1947.77     25.27 o 
  -1  -2   9     1039.28     1046.73     15.27 o 
   0  -2   9      986.41     1048.44     14.56 o 
   1  -2   9     1126.77     1178.71     14.96 o 
   2  -2   9       32.73       43.45      4.10 o 
   3  -2   9     1052.52     1012.55     19.07 o 
   4  -2   9       26.46       21.18      5.99 o 
   5  -2   9      153.34      139.50     16.60 o 
   6  -2   9      294.86      295.23     15.71 o 
   7  -2   9      150.19      155.63     15.52 o 
   8  -2   9       12.61       28.49     10.34 o 
 -10  -1   9        4.66        4.34     12.81 o 
  -9  -1   9       44.30       51.69     14.48 o 
  -8  -1   9       23.74       27.77      8.93 o 
  -7  -1   9      130.10      124.64     12.64 o 
  -6  -1   9        1.34        0.00      4.34 o 
  -5  -1   9      142.15      158.66     10.87 o 
  -4  -1   9      180.59      199.00      9.40 o 
  -3  -1   9     1334.21     1224.18     19.86 o 
  -2  -1   9      428.65      427.49      9.34 o 
  -1  -1   9      336.88      327.66      8.12 o 
   0  -1   9     2112.44     2284.96     24.75 o 
   1  -1   9     1954.11     1904.47     21.48 o 
   2  -1   9     1441.21     1497.16     21.74 o 
   3  -1   9      127.38      135.02     10.50 o 
   4  -1   9        8.88       13.22      5.84 o 
   5  -1   9      203.70      189.81     12.64 o 
   6  -1   9       17.84       12.57      6.73 o 
   7  -1   9       14.18        6.63      8.64 o 
   8  -1   9       37.91       33.94     11.35 o 
 -10   0   9        0.10        0.00     11.68 o 
  -9   0   9       52.95       72.08     29.93 o 
  -8   0   9       76.36       93.00     12.09 o 
  -7   0   9      292.98      256.61     19.21 o 
  -6   0   9      347.97      300.76     20.53 o 
  -5   0   9     1214.76     1140.65     36.53 o 
  -4   0   9      117.95      124.46     10.78 o 
  -3   0   9       51.85       51.22      5.86 o 
  -2   0   9     1033.37     1080.52     18.29 o 
  -1   0   9        1.61        0.00      2.60 o 
   0   0   9      498.68      497.56      8.71 o 
   1   0   9      176.42      202.67      6.20 o 
   2   0   9      463.31      458.99     12.20 o 
   3   0   9      303.10      302.05     21.85 o 
   4   0   9      100.59       86.09      8.83 o 
   5   0   9      566.05      612.94     20.16 o 
   6   0   9       47.58       41.95     12.47 o 
   7   0   9       39.47       37.96     10.73 o 
   8   0   9       39.45       42.92     11.79 o 
 -10   1   9       21.56       23.79     26.98 o 
  -9   1   9       16.17        5.32     11.44 o 
  -8   1   9       57.75       47.47      9.77 o 
  -7   1   9      201.26      169.50     18.09 o 
  -6   1   9      197.56      174.48     17.55 o 
  -5   1   9     1302.67     1377.33     33.09 o 
  -4   1   9       92.65       86.46     11.05 o 
  -3   1   9       14.06       15.35      4.41 o 
  -2   1   9      454.09      443.38     10.25 o 
  -1   1   9      241.49      252.43      8.23 o 
   0   1   9       47.17       59.32      3.96 o 
   1   1   9      211.53      199.14     10.10 o 
   2   1   9     1044.23     1027.13     19.43 o 
   3   1   9       42.03       42.02      7.06 o 
   4   1   9       12.14       18.97      6.42 o 
   5   1   9      313.30      350.82     16.86 o 
   6   1   9        2.54        0.00      6.31 o 
   7   1   9       24.98       28.90     10.19 o 
   8   1   9       40.28       20.12     11.59 o 
 -10   2   9       58.43       70.61     16.17 o 
  -9   2   9        8.03        0.00     10.31 o 
  -8   2   9       92.43       96.10     15.98 o 
  -7   2   9       31.55       25.86     10.83 o 
  -6   2   9       11.15        3.63      7.18 o 
  -5   2   9      433.78      437.25     18.70 o 
  -4   2   9      430.95      403.28     17.18 o 
  -3   2   9      257.59      291.42     16.06 o 
  -2   2   9        2.61        1.44      3.84 o 
  -1   2   9       40.09       39.79      5.81 o 
   0   2   9       31.52       34.87      3.45 o 
   1   2   9      325.18      292.75      9.21 o 
   2   2   9      699.97      712.66     16.03 o 
   3   2   9        0.50        0.00      5.30 o 
   4   2   9       84.65       78.46      9.36 o 
   5   2   9      305.91      299.14     17.69 o 
   6   2   9        4.59        4.02      8.55 o 
   7   2   9       42.87       24.02     10.12 o 
 -10   3   9        1.26        6.21     16.35 o 
  -9   3   9       21.62       22.73     12.33 o 
  -8   3   9       37.75       31.18     13.24 o 
  -7   3   9       57.07       35.86     11.87 o 
  -6   3   9      119.99       93.45     11.47 o 
  -5   3   9      113.32      138.28     13.76 o 
  -4   3   9       61.41       59.40     14.77 o 
  -3   3   9        0.87        4.06      5.42 o 
  -2   3   9       73.10       75.26      7.48 o 
  -1   3   9     1783.37     1771.67     30.76 o 
   0   3   9      243.29      256.80      8.72 o 
   1   3   9      250.89      257.83      9.96 o 
   2   3   9     2047.84     2036.76     36.65 o 
   3   3   9        5.91        8.32      6.37 o 
   4   3   9        6.12        3.20      6.54 o 
   5   3   9        7.58        6.16      7.17 o 
   6   3   9       22.05       10.93      9.40 o 
   7   3   9        3.86        0.00     12.30 o 
  -9   4   9        1.06        8.62     11.96 o 
  -8   4   9       61.92       64.37     25.31 o 
  -7   4   9       75.01       69.29     14.32 o 
  -6   4   9      144.54      145.00     17.06 o 
  -5   4   9       59.43       61.85     23.40 o 
  -4   4   9      338.03      371.31     16.61 o 
  -3   4   9      314.88      331.15     18.17 o 
  -2   4   9        1.22        0.00      4.68 o 
  -1   4   9       36.95       55.53      8.20 o 
   0   4   9       68.40       66.53      9.82 o 
   1   4   9        0.82        0.00      7.64 o 
   2   4   9      497.73      548.10     18.40 o 
   3   4   9       76.91       54.51      8.33 o 
   4   4   9       30.36       42.33     11.24 o 
   5   4   9       27.71       19.54      8.19 o 
   6   4   9       28.97       25.73     15.46 o 
  -9   5   9       41.16       49.27     17.98 o 
  -8   5   9        5.77        2.46      9.78 o 
  -7   5   9       10.32       17.18      9.70 o 
  -6   5   9       82.43       77.17     12.28 o 
  -5   5   9       32.67       42.49      8.05 o 
  -4   5   9      195.63      198.67     13.82 o 
  -3   5   9      160.57      173.63     15.45 o 
  -2   5   9       41.18       21.19      8.18 o 
  -1   5   9       74.93       79.27     10.73 o 
   0   5   9       52.54       69.25     12.93 o 
   1   5   9       12.43        3.06      9.10 o 
   2   5   9       95.91       57.49     19.46 o 
   3   5   9        0.55        0.00      8.17 o 
   4   5   9        2.13        0.67      8.17 o 
   5   5   9        2.01        0.00      8.48 o 
  -8   6   9        3.48        0.00     10.99 o 
  -7   6   9        3.42       10.19      9.67 o 
  -6   6   9      123.12      138.06     15.56 o 
  -5   6   9        0.96        1.58      7.15 o 
  -4   6   9       75.02       58.65      9.50 o 
  -3   6   9        3.78       10.39      7.18 o 
  -2   6   9      177.95      203.45     15.41 o 
  -1   6   9        4.45        9.61      9.72 o 
   0   6   9        0.49        7.03     13.24 o 
   1   6   9       42.86       33.36     11.17 o 
   2   6   9       67.39       58.53     21.87 o 
   3   6   9        0.22        0.00     16.35 o 
   4   6   9        0.31        0.00     15.27 o 
   5   6   9        2.39        9.08     12.20 o 
  -7   7   9        3.11        6.74      9.64 o 
  -6   7   9       50.86       56.51     12.52 o 
  -5   7   9       55.53       50.50     10.30 o 
  -4   7   9        1.17        4.51      8.74 o 
  -3   7   9       87.92      100.56     11.85 o 
  -2   7   9       52.89       81.15     12.21 o 
  -1   7   9       21.34        0.00     10.34 o 
   0   7   9       18.41       29.17     11.40 o 
   1   7   9      108.52      112.54     26.53 o 
   2   7   9       33.10       20.03     20.26 o 
   3   7   9        4.04        7.49     19.09 o 
   4   7   9       15.75       46.42     22.05 o 
  -6   8   9       12.90       27.14     11.43 o 
  -5   8   9      121.28      120.23     18.13 o 
  -4   8   9        9.20        1.00      9.33 o 
  -3   8   9        0.97        3.92      9.17 o 
  -2   8   9       72.26       75.94     18.36 o 
  -1   8   9       85.22       51.98     17.98 o 
   0   8   9       37.02       27.68     13.03 o 
   1   8   9       14.48       23.56     21.82 o 
   2   8   9        2.44        0.00     18.80 o 
  -5   9   9        5.56        3.39     12.74 o 
  -4   9   9       17.26        6.61     11.19 o 
  -3   9   9        2.94        0.00      9.89 o 
  -2   9   9        5.68        1.21     14.84 o 
  -1   9   9       19.79       23.46     13.98 o 
   0   9   9        4.26        2.74     12.40 o 
  -2 -13  10        0.08        0.00     14.77 o 
  -1 -13  10       19.89       37.08     19.04 o 
   0 -13  10       14.04       29.31     20.33 o 
   1 -13  10       67.52       72.28     15.93 o 
   2 -13  10        0.09        5.77     12.26 o 
  -4 -12  10       17.97       12.23     11.87 o 
  -3 -12  10       23.18       43.95     14.89 o 
  -2 -12  10      136.38      126.60     18.01 o 
  -1 -12  10        1.30       11.77     13.45 o 
   0 -12  10        6.03        1.28     11.64 o 
   1 -12  10       32.37       30.23     10.52 o 
   2 -12  10        2.62        3.41      8.42 o 
   3 -12  10        4.74        3.63      9.03 o 
   4 -12  10        3.96        2.36     18.27 o 
  -5 -11  10       14.43        0.00     13.62 o 
  -4 -11  10        3.71        0.00     10.18 o 
  -3 -11  10       24.74       10.55     10.84 o 
  -2 -11  10       25.05        6.92     10.51 o 
  -1 -11  10        4.15       14.59     11.80 o 
   0 -11  10       32.88        8.23      7.61 o 
   1 -11  10       44.93       49.99      9.28 o 
   2 -11  10       11.00        5.95      9.23 o 
   3 -11  10       50.49       56.27     17.67 o 
   4 -11  10      145.15      133.72     15.21 o 
   5 -11  10       69.07       65.56     12.91 o 
  -6 -10  10        0.13        0.00     14.28 o 
  -5 -10  10        3.02        7.60     10.57 o 
  -4 -10  10       16.20       25.19     12.77 o 
  -3 -10  10       10.64        0.42      9.85 o 
  -2 -10  10      113.72      117.50     19.23 o 
  -1 -10  10      139.95      178.84     21.89 o 
   0 -10  10      123.21      131.60     12.68 o 
   1 -10  10      210.45      209.09     15.18 o 
   2 -10  10       67.39       66.60      9.46 o 
   3 -10  10        9.63       14.71      7.79 o 
   4 -10  10       79.63       73.48     11.85 o 
   5 -10  10      118.67      125.91     14.99 o 
   6 -10  10        6.20        7.73      9.90 o 
  -7  -9  10       26.25       18.66     17.77 o 
  -6  -9  10       11.58        5.16     11.46 o 
  -5  -9  10        1.48       11.93     10.69 o 
  -4  -9  10        2.64        4.81     10.39 o 
  -3  -9  10        0.27        2.61      9.65 o 
  -2  -9  10       98.00      122.84     32.52 o 
  -1  -9  10        7.67        5.97      9.14 o 
   0  -9  10       52.58       52.74      8.24 o 
   1  -9  10      884.72      862.08     23.63 o 
   2  -9  10      656.55      676.40     21.04 o 
   3  -9  10        1.25        0.00      5.94 o 
   4  -9  10       35.05       31.86      7.90 o 
   5  -9  10      199.42      168.40     15.89 o 
   6  -9  10       28.80       26.04     10.14 o 
   7  -9  10        2.83        0.00      9.61 o 
  -8  -8  10        8.08        4.10     17.06 o 
  -7  -8  10       12.08       14.66     14.47 o 
  -6  -8  10        0.01        8.62     17.04 o 
  -5  -8  10       53.00       69.80     14.00 o 
  -4  -8  10       44.22       37.66     12.51 o 
  -3  -8  10       21.21        9.14      9.01 o 
  -2  -8  10      595.75      580.73     54.74 o 
  -1  -8  10      280.44      266.93     23.74 o 
   0  -8  10      518.20      512.83     17.71 o 
   1  -8  10        9.96        9.35      5.99 o 
   2  -8  10      307.72      287.70     16.39 o 
   3  -8  10        1.87        0.00      5.83 o 
   4  -8  10       26.27       15.30      6.96 o 
   5  -8  10      196.09      184.64     19.70 o 
   6  -8  10        5.84        4.36      8.47 o 
   7  -8  10       25.83       33.73      9.23 o 
  -8  -7  10        7.23       13.10     14.47 o 
  -7  -7  10       62.66       66.12     12.06 o 
  -6  -7  10       53.70       51.36     10.61 o 
  -5  -7  10      150.49      179.05     15.30 o 
  -4  -7  10        2.41        0.00      8.48 o 
  -3  -7  10       87.22       87.28     13.46 o 
  -2  -7  10      110.51      108.94     19.38 o 
  -1  -7  10       60.54       51.46     11.20 o 
   0  -7  10      277.99      276.30     13.28 o 
   1  -7  10      167.98      168.92     12.47 o 
   2  -7  10       20.97       15.46      5.98 o 
   3  -7  10      555.06      506.33     17.50 o 
   4  -7  10      187.09      191.16     19.52 o 
   5  -7  10        1.73        3.92      5.77 o 
   6  -7  10        8.12       12.87      7.41 o 
   7  -7  10      134.55      148.16     16.24 o 
  -9  -6  10       16.83       13.95     17.06 o 
  -8  -6  10        0.74        5.20     10.39 o 
  -7  -6  10        4.22        0.00      7.83 o 
  -6  -6  10       39.78       55.67     10.40 o 
  -5  -6  10        8.30       11.66      7.87 o 
  -4  -6  10        5.24        3.16      6.68 o 
  -3  -6  10      103.53       90.25     11.00 o 
  -2  -6  10      144.08      167.46     10.56 o 
  -1  -6  10       16.04       16.05      7.21 o 
   0  -6  10      196.92      197.16      9.12 o 
   1  -6  10      607.71      583.89     13.56 o 
   2  -6  10       81.15       63.87      8.01 o 
   3  -6  10      404.25      425.39     16.28 o 
   4  -6  10       18.73       19.54      5.87 o 
   5  -6  10      126.94      120.09      9.75 o 
   6  -6  10        0.85        7.38      8.60 o 
   7  -6  10      168.28      159.35     16.39 o 
   8  -6  10        9.51       13.56     10.58 o 
  -9  -5  10       69.93       54.19     18.28 o 
  -8  -5  10        0.27       10.26      9.31 o 
  -7  -5  10       23.41       18.54      8.50 o 
  -6  -5  10      285.86      249.36     34.19 o 
  -5  -5  10      104.97       97.94     11.29 o 
  -4  -5  10      162.88      148.74     13.34 o 
  -3  -5  10      116.95      121.77     11.72 o 
  -2  -5  10        0.93        1.06      4.23 o 
  -1  -5  10       73.42       76.86     11.95 o 
   0  -5  10      187.67      203.37     10.26 o 
   1  -5  10      377.85      396.87     10.41 o 
   2  -5  10      138.66      140.94      8.83 o 
   3  -5  10       47.39       44.35      5.69 o 
   4  -5  10      740.87      763.65     18.93 o 
   5  -5  10        0.08        0.00      4.76 o 
   6  -5  10        1.01        0.41      6.10 o 
   7  -5  10      195.16      227.01     23.55 o 
   8  -5  10        6.13        2.64      9.92 o 
  -9  -4  10       83.29       89.65     16.65 o 
  -8  -4  10        7.97        2.41      8.22 o 
  -7  -4  10        4.18        0.00      8.68 o 
  -6  -4  10      132.21      137.81     29.90 o 
  -5  -4  10       28.38       34.01      8.67 o 
  -4  -4  10       90.71       77.98      9.92 o 
  -3  -4  10      537.42      535.39     19.73 o 
  -2  -4  10      868.96      888.09     17.66 o 
  -1  -4  10      748.20      802.01     16.58 o 
   0  -4  10      140.30      128.31      7.48 o 
   1  -4  10     1108.66     1146.19     17.95 o 
   2  -4  10      133.12      127.54      7.28 o 
   3  -4  10        0.29        7.10      3.94 o 
   4  -4  10      521.01      521.39     18.20 o 
   5  -4  10       89.14       84.00     11.65 o 
   6  -4  10       31.76       26.14      7.19 o 
   7  -4  10      140.95      109.21     19.27 o 
   8  -4  10        7.35       10.90     14.26 o 
  -9  -3  10       98.87       99.22     39.99 o 
  -8  -3  10       10.32       26.14      9.35 o 
  -7  -3  10        0.96        5.76      7.24 o 
  -6  -3  10      136.26      149.11     13.13 o 
  -5  -3  10       88.91       62.34      9.29 o 
  -4  -3  10      687.78      739.06     23.55 o 
  -3  -3  10      412.00      398.14     16.30 o 
  -2  -3  10      358.48      389.82     12.86 o 
  -1  -3  10        1.05        2.56      3.05 o 
   0  -3  10       45.63       37.23      4.84 o 
   1  -3  10     1046.17     1036.30     18.78 o 
   2  -3  10       11.04       12.47      3.63 o 
   3  -3  10       63.98       72.25     13.52 o 
   4  -3  10      679.58      625.88     24.64 o 
   5  -3  10       11.81       13.85      6.21 o 
   6  -3  10       16.27       15.75      6.58 o 
   7  -3  10       29.64       44.07     11.12 o 
   8  -3  10       25.38       20.64     10.59 o 
 -10  -2  10       16.67       42.68     18.26 o 
  -9  -2  10       17.72        4.10     11.36 o 
  -8  -2  10       39.35       33.72      9.18 o 
  -7  -2  10       33.30       29.21     10.14 o 
  -6  -2  10      112.29      120.00     14.56 o 
  -5  -2  10      139.42      156.62     14.07 o 
  -4  -2  10      167.64      199.83     12.09 o 
  -3  -2  10      356.39      375.25     13.58 o 
  -2  -2  10      457.11      445.26     12.71 o 
  -1  -2  10      187.55      208.61      8.95 o 
   0  -2  10        5.40        0.00      3.44 o 
   1  -2  10      403.65      380.16     11.38 o 
   2  -2  10     1060.26     1021.91     17.73 o 
   3  -2  10      719.01      684.27     17.13 o 
   4  -2  10        8.40        2.79      5.11 o 
   5  -2  10       27.08       17.10      6.92 o 
   6  -2  10       12.79        9.23      6.93 o 
   7  -2  10       25.36        8.87      9.12 o 
   8  -2  10       33.61       39.98     11.58 o 
 -10  -1  10       23.11       19.28     13.32 o 
  -9  -1  10       21.21       11.11     11.29 o 
  -8  -1  10       20.74       20.26      8.94 o 
  -7  -1  10      178.80      205.03     15.78 o 
  -6  -1  10       51.52       44.92      8.60 o 
  -5  -1  10       23.19       13.12      6.70 o 
  -4  -1  10      904.62      946.62     22.41 o 
  -3  -1  10      439.66      456.81     15.42 o 
  -2  -1  10      545.75      551.08     12.25 o 
  -1  -1  10      801.99      833.32     15.26 o 
   0  -1  10      935.17      923.34     15.39 o 
   1  -1  10      269.74      286.73      8.41 o 
   2  -1  10      230.63      246.37     11.37 o 
   3  -1  10      447.97      449.21     16.62 o 
   4  -1  10       55.44       66.25      8.34 o 
   5  -1  10       47.60       64.78     10.01 o 
   6  -1  10      128.26      130.90     14.73 o 
   7  -1  10        1.04        0.48      9.61 o 
   8  -1  10       12.51        3.43     10.19 o 
 -10   0  10       40.78       27.99     28.91 o 
  -9   0  10        0.37        4.73     11.01 o 
  -8   0  10       20.05        8.66      8.29 o 
  -7   0  10      261.54      267.67     24.46 o 
  -6   0  10      114.43       98.58     14.08 o 
  -5   0  10        1.46       12.57      7.58 o 
  -4   0  10      409.71      450.91     30.62 o 
  -3   0  10      296.75      297.16     11.31 o 
  -2   0  10      777.65      777.67     16.15 o 
  -1   0  10     2122.48     2185.76     25.20 o 
   0   0  10     2024.43     2121.32     25.51 o 
   1   0  10      134.50      139.88      7.98 o 
   2   0  10       17.87       17.04      4.86 o 
   3   0  10      424.37      416.84     16.52 o 
   4   0  10        0.62        0.00      4.81 o 
   5   0  10      118.05      118.06     11.56 o 
   6   0  10      265.60      243.07     18.61 o 
   7   0  10       42.71       29.94     10.98 o 
 -10   1  10       33.66       19.19     12.97 o 
  -9   1  10       22.64       32.28     13.24 o 
  -8   1  10       10.95        4.33      9.40 o 
  -7   1  10      365.74      397.30     26.21 o 
  -6   1  10      350.81      305.78     21.97 o 
  -5   1  10        2.49        6.37      6.33 o 
  -4   1  10      398.24      450.05     25.73 o 
  -3   1  10      606.38      606.86     17.19 o 
  -2   1  10      105.75      113.74      7.89 o 
  -1   1  10      163.87      167.25      6.89 o 
   0   1  10     1145.43     1083.97     16.55 o 
   1   1  10       31.04       27.44      4.51 o 
   2   1  10      112.01      112.30      8.67 o 
   3   1  10      679.34      695.47     20.90 o 
   4   1  10        1.07        0.00      6.23 o 
   5   1  10        5.37        0.00      6.40 o 
   6   1  10      187.37      190.70     17.33 o 
   7   1  10       63.09       69.23     13.36 o 
  -9   2  10       91.34       44.92     23.21 o 
  -8   2  10        3.81        5.67     10.13 o 
  -7   2  10      114.84      118.65     16.33 o 
  -6   2  10      112.18       96.26     14.13 o 
  -5   2  10       17.01        4.80      6.37 o 
  -4   2  10        3.34        0.00     11.31 o 
  -3   2  10      246.84      285.14     23.38 o 
  -2   2  10       17.36       21.76      7.24 o 
  -1   2  10      101.97       93.38      7.53 o 
   0   2  10      397.74      459.05     12.45 o 
   1   2  10      145.82      151.75      8.26 o 
   2   2  10        0.94        0.00      4.44 o 
   3   2  10        8.61       12.79      6.80 o 
   4   2  10      108.93      119.31     11.34 o 
   5   2  10        4.20        5.89      7.60 o 
   6   2  10       20.60       15.95     10.01 o 
   7   2  10       32.78       38.17     12.01 o 
  -9   3  10       72.38       44.03     15.04 o 
  -8   3  10       48.94       65.48     13.81 o 
  -7   3  10        8.96        0.00      8.77 o 
  -6   3  10       62.32       25.86     19.47 o 
  -5   3  10      129.07      162.46     13.95 o 
  -4   3  10       54.16       54.67      9.56 o 
  -3   3  10       67.34       73.04     10.33 o 
  -2   3  10        8.53       16.99      5.51 o 
  -1   3  10       18.81       21.36      7.59 o 
   0   3  10      470.74      462.17     31.41 o 
   1   3  10        6.87        0.00      5.47 o 
   2   3  10       64.39       79.68      9.12 o 
   3   3  10       45.60       66.26      9.15 o 
   4   3  10       40.99       45.92      9.91 o 
   5   3  10       13.00        0.00      8.29 o 
   6   3  10       30.13       27.11     11.30 o 
  -9   4  10       10.84        1.85     12.72 o 
  -8   4  10       55.24       41.98     13.54 o 
  -7   4  10        0.19        6.84     10.42 o 
  -6   4  10       89.06       89.44     12.43 o 
  -5   4  10       17.63       26.40      8.71 o 
  -4   4  10       60.17       75.43     10.67 o 
  -3   4  10       60.55       70.53      9.10 o 
  -2   4  10      316.27      338.00     17.41 o 
  -1   4  10       89.24      100.88     20.92 o 
   0   4  10      329.77      381.44     23.28 o 
   1   4  10      719.12      720.64     30.19 o 
   2   4  10      148.37      143.45     26.72 o 
   3   4  10       39.53       39.81      9.21 o 
   4   4  10        0.42        2.23      7.50 o 
   5   4  10       18.74       21.75     10.13 o 
  -8   5  10       34.08       51.50     14.96 o 
  -7   5  10        8.03        5.78     11.62 o 
  -6   5  10       80.52       90.05     15.39 o 
  -5   5  10      227.15      252.36     18.52 o 
  -4   5  10      376.52      344.93     17.66 o 
  -3   5  10       38.93       21.48      7.57 o 
  -2   5  10       36.54       34.53     11.16 o 
  -1   5  10      127.26      170.66     14.84 o 
   0   5  10        3.96        0.00      8.97 o 
   1   5  10       70.56       63.08     13.48 o 
   2   5  10      123.84      126.34     27.80 o 
   3   5  10       68.11       64.47     23.47 o 
   4   5  10        0.16        0.90     16.87 o 
   5   5  10        8.61        8.86      9.73 o 
  -8   6  10       27.95       30.41     23.87 o 
  -7   6  10       72.53       42.39     12.34 o 
  -6   6  10        0.09        8.33      8.98 o 
  -5   6  10       17.73       17.17      8.09 o 
  -4   6  10      192.61      195.90     15.12 o 
  -3   6  10       17.73       10.24      9.71 o 
  -2   6  10        2.30        0.00      7.69 o 
  -1   6  10      126.79      165.47     18.67 o 
   0   6  10        1.83        0.00      8.84 o 
   1   6  10        0.12        5.23     15.46 o 
   2   6  10       46.21       28.28     21.49 o 
   3   6  10       71.36       79.03     26.44 o 
   4   6  10       21.45       18.66     21.25 o 
  -7   7  10       54.16       55.05     13.30 o 
  -6   7  10        3.13       14.00      9.89 o 
  -5   7  10        9.93        9.68     10.27 o 
  -4   7  10       15.85       20.60      9.30 o 
  -3   7  10       80.09       73.09     12.75 o 
  -2   7  10        4.81        6.79     11.52 o 
  -1   7  10       26.43       35.91     13.61 o 
   0   7  10       85.55       51.88     14.18 o 
   1   7  10        0.60        4.76     17.58 o 
   2   7  10        7.68       15.50     20.08 o 
   3   7  10       11.63       11.07     20.26 o 
  -5   8  10        0.07        0.00      9.23 o 
  -4   8  10       93.90       97.58     18.35 o 
  -3   8  10        8.48       21.49     10.89 o 
  -2   8  10        9.10        0.00     10.19 o 
  -1   8  10       78.27       95.33     24.29 o 
   0   8  10       48.75       46.81     14.08 o 
   1   8  10        0.57        0.00     16.12 o 
  -1 -13  11       51.14       46.81     24.46 o 
   0 -13  11        3.66        0.00     12.19 o 
   1 -13  11       12.76       11.08     10.24 o 
  -4 -12  11        2.40       19.36     14.18 o 
  -3 -12  11        0.11        0.12     11.14 o 
  -2 -12  11        1.02        0.00     13.76 o 
  -1 -12  11      144.78      176.41     25.71 o 
   0 -12  11        6.15        6.55     11.94 o 
   1 -12  11        6.18        2.08      9.41 o 
   2 -12  11       88.78       92.57     13.34 o 
   3 -12  11       14.79       18.46      9.81 o 
   4 -12  11        6.90        3.30      9.70 o 
  -5 -11  11       26.10       26.58     13.12 o 
  -4 -11  11       53.52       59.06     15.00 o 
  -3 -11  11       29.70       13.46     11.77 o 
  -2 -11  11       18.94       26.72     12.21 o 
  -1 -11  11      231.53      290.15     34.21 o 
   0 -11  11       69.44       88.35     15.78 o 
   1 -11  11       38.03       32.04      8.60 o 
   2 -11  11       28.58       22.91      9.76 o 
   3 -11  11       16.54       21.61      9.65 o 
   4 -11  11        0.06        0.00      9.96 o 
   5 -11  11       39.01       32.81     12.61 o 
  -6 -10  11        4.12        0.21     11.97 o 
  -5 -10  11        0.45        6.31     15.69 o 
  -4 -10  11       75.12      110.49     22.41 o 
  -3 -10  11        1.70        0.00      8.53 o 
  -2 -10  11        9.51        0.00     10.18 o 
  -1 -10  11      140.64      160.83     26.48 o 
   0 -10  11       13.01       12.96      8.07 o 
   1 -10  11       88.97       84.43     10.49 o 
   2 -10  11      151.93      158.87     13.03 o 
   3 -10  11       93.33      111.93     13.70 o 
   4 -10  11       48.41       60.15     13.34 o 
   5 -10  11        0.23        1.33      8.96 o 
   6 -10  11       48.92       58.84     14.82 o 
  -7  -9  11       42.66       55.89     21.07 o 
  -6  -9  11        3.02        0.00     10.86 o 
  -5  -9  11        5.01        0.35     10.49 o 
  -4  -9  11       64.44       58.87     13.91 o 
  -3  -9  11       30.95       24.46     11.79 o 
  -2  -9  11       48.81       36.77     13.10 o 
  -1  -9  11      102.65       99.59     37.28 o 
   0  -9  11      264.74      266.46     14.75 o 
   1  -9  11       38.63       41.23      8.27 o 
   2  -9  11       29.09       50.27      8.55 o 
   3  -9  11        7.85        0.79      6.54 o 
   4  -9  11       10.46       10.73      8.96 o 
   5  -9  11       17.08       25.74     10.27 o 
   6  -9  11       91.75      110.62     14.47 o 
  -8  -8  11        0.04        1.18     16.40 o 
  -7  -8  11       33.01       22.37     16.71 o 
  -6  -8  11       18.75       26.68     13.05 o 
  -5  -8  11        4.78        8.09      9.98 o 
  -4  -8  11        1.00       12.81     12.44 o 
  -3  -8  11        9.78        7.48      9.77 o 
  -2  -8  11       31.33       24.42     11.24 o 
  -1  -8  11       30.99       12.43      5.75 o 
   0  -8  11      168.57      159.79     11.83 o 
   1  -8  11       68.25       78.86      9.42 o 
   2  -8  11       23.16       11.83      6.98 o 
   3  -8  11      180.71      184.18     16.73 o 
   4  -8  11      171.67      181.21     13.55 o 
   5  -8  11      125.18      136.99     15.01 o 
   6  -8  11      123.11      133.94     15.27 o 
   7  -8  11        8.19        2.35     11.63 o 
  -8  -7  11        6.91       14.28     16.07 o 
  -7  -7  11       55.90       65.81     11.62 o 
  -6  -7  11        8.68        3.95      9.14 o 
  -5  -7  11       89.84      123.00     22.62 o 
  -4  -7  11        2.76        0.00      8.22 o 
  -3  -7  11       61.53       59.35     22.90 o 
  -2  -7  11      430.56      452.46     25.27 o 
  -1  -7  11      230.99      247.48     16.55 o 
   0  -7  11       24.18       26.39      6.84 o 
   1  -7  11       40.71       37.01      7.16 o 
   2  -7  11      269.81      307.87     15.14 o 
   3  -7  11       44.99       43.73      9.73 o 
   4  -7  11      191.74      193.07     13.44 o 
   5  -7  11       49.95       72.60     11.61 o 
   6  -7  11       19.60       27.98      8.30 o 
   7  -7  11        3.37       17.16     10.34 o 
  -9  -6  11        8.09       14.09     16.40 o 
  -8  -6  11       53.76       57.75     14.59 o 
  -7  -6  11        0.06        3.20      8.16 o 
  -6  -6  11       29.96       33.04      9.11 o 
  -5  -6  11      116.50      149.03     18.94 o 
  -4  -6  11      197.95      184.65     18.38 o 
  -3  -6  11       88.67       81.85     13.23 o 
  -2  -6  11      273.44      302.85     25.61 o 
  -1  -6  11      103.17       88.23     14.70 o 
   0  -6  11      132.63      146.96     10.95 o 
   1  -6  11        8.81        9.59      3.93 o 
   2  -6  11       15.19        6.45      5.95 o 
   3  -6  11       35.09       39.35      7.50 o 
   4  -6  11        9.14       10.86      6.50 o 
   5  -6  11      272.43      276.29     13.77 o 
   6  -6  11        4.67        6.66     10.63 o 
   7  -6  11        0.16        0.00      7.54 o 
  -9  -5  11        1.15        0.00     10.84 o 
  -8  -5  11       61.25       43.52     13.00 o 
  -7  -5  11        3.11        0.00      7.81 o 
  -6  -5  11       12.54       33.16      8.92 o 
  -5  -5  11      193.20      211.84     19.37 o 
  -4  -5  11      106.25      110.55     12.12 o 
  -3  -5  11       47.26       49.60      8.86 o 
  -2  -5  11      341.77      361.58     14.57 o 
  -1  -5  11      972.28     1012.31     23.94 o 
   0  -5  11       77.73       73.07     12.31 o 
   1  -5  11       28.73       22.99      4.19 o 
   2  -5  11      565.28      560.53     15.83 o 
   3  -5  11        7.48        9.24      6.38 o 
   4  -5  11      158.03      166.42     11.06 o 
   5  -5  11      138.45      151.43     12.45 o 
   6  -5  11       42.55       38.08     10.54 o 
   7  -5  11        5.97        5.59      9.58 o 
  -9  -4  11       11.67       25.09     16.54 o 
  -8  -4  11       58.01       62.21     13.75 o 
  -7  -4  11       50.48       63.52     11.13 o 
  -6  -4  11       37.00       50.78      9.81 o 
  -5  -4  11       77.78       73.54     10.70 o 
  -4  -4  11      509.62      488.71     20.27 o 
  -3  -4  11        0.55       11.96      6.49 o 
  -2  -4  11      222.77      240.12     15.98 o 
  -1  -4  11     1006.38     1046.81     21.85 o 
   0  -4  11       31.42       25.76      5.44 o 
   1  -4  11        4.77        2.80      3.34 o 
   2  -4  11      735.75      723.86     18.02 o 
   3  -4  11      265.13      269.02     12.47 o 
   4  -4  11       25.11        7.82      6.24 o 
   5  -4  11      377.82      348.65     20.23 o 
   6  -4  11      185.80      205.42     17.42 o 
   7  -4  11      109.37      102.89     14.37 o 
  -9  -3  11       26.67       12.16     20.26 o 
  -8  -3  11       14.49       22.27      9.48 o 
  -7  -3  11        0.96        0.00      6.87 o 
  -6  -3  11       26.46       32.96      8.62 o 
  -5  -3  11       28.70       34.45      6.70 o 
  -4  -3  11      264.82      272.33     12.86 o 
  -3  -3  11      374.60      388.18     15.10 o 
  -2  -3  11        0.03        0.00      3.67 o 
  -1  -3  11     1586.28     1671.52     29.29 o 
   0  -3  11      540.12      559.62     16.04 o 
   1  -3  11      262.77      256.32     12.24 o 
   2  -3  11      385.64      417.52     14.34 o 
   3  -3  11      252.75      271.58     12.44 o 
   4  -3  11       89.34       93.70     11.90 o 
   5  -3  11       48.21       50.29      8.80 o 
   6  -3  11      170.37      179.92     16.53 o 
   7  -3  11       12.68        7.64      9.65 o 
  -9  -2  11       27.10       13.20     12.89 o 
  -8  -2  11       17.27       14.52      9.19 o 
  -7  -2  11      100.59      112.30     13.16 o 
  -6  -2  11       50.87       52.13      7.89 o 
  -5  -2  11      148.00      155.52     10.71 o 
  -4  -2  11      538.54      474.71     17.33 o 
  -3  -2  11      157.90      154.77     16.09 o 
  -2  -2  11      129.10      137.89      7.58 o 
  -1  -2  11       64.11       68.80      6.55 o 
   0  -2  11        3.20        2.04      3.91 o 
   1  -2  11      236.30      217.06      9.55 o 
   2  -2  11       15.63       18.69      4.13 o 
   3  -2  11      495.68      491.69     18.05 o 
   4  -2  11      287.92      280.18     15.23 o 
   5  -2  11       11.06       18.57      7.46 o 
   6  -2  11       58.12       63.74     11.74 o 
   7  -2  11       55.09       37.54     11.20 o 
  -9  -1  11       72.34      103.40     18.03 o 
  -8  -1  11        0.23        0.00      8.70 o 
  -7  -1  11       29.50       28.94      8.57 o 
  -6  -1  11       55.20       75.13     14.87 o 
  -5  -1  11        9.45        0.80      7.04 o 
  -4  -1  11       16.51       19.33      5.51 o 
  -3  -1  11      269.51      217.08     51.33 o 
  -2  -1  11     1245.37     1234.83     22.73 o 
  -1  -1  11       14.50        8.16      3.40 o 
   0  -1  11      128.67      122.32      7.70 o 
   1  -1  11     1141.61     1096.20     20.77 o 
   2  -1  11      114.66      120.62      9.77 o 
   3  -1  11       56.66       67.12      8.72 o 
   4  -1  11       58.64       45.69      9.97 o 
   5  -1  11       27.69       26.72      8.43 o 
   6  -1  11       74.84       70.66     12.56 o 
   7  -1  11       67.16       57.91     17.85 o 
  -9   0  11       52.26       56.27     14.80 o 
  -8   0  11       17.12        9.79     15.15 o 
  -7   0  11        0.09        6.03      9.90 o 
  -6   0  11        0.89        0.00      7.99 o 
  -5   0  11      360.83      360.40     22.23 o 
  -4   0  11       56.30       66.52      9.44 o 
  -3   0  11       63.54       70.05      8.73 o 
  -2   0  11      748.59      758.44     17.29 o 
  -1   0  11       73.18       79.19      6.06 o 
   0   0  11       84.06       99.35      8.18 o 
   1   0  11      264.83      286.21     17.44 o 
   2   0  11       47.98       50.85     12.13 o 
   3   0  11      184.48      170.24     12.30 o 
   4   0  11      233.00      224.48     14.36 o 
   5   0  11       40.93       42.54      8.88 o 
   6   0  11       82.64       61.08     12.60 o 
   7   0  11       36.67       32.70     12.06 o 
  -9   1  11        9.66        7.70     36.99 o 
  -8   1  11       14.32        4.70     10.04 o 
  -7   1  11        0.87       11.40      8.52 o 
  -6   1  11        2.72        0.00      8.27 o 
  -5   1  11      254.95      243.47     22.38 o 
  -4   1  11       48.00       34.01      8.11 o 
  -3   1  11       31.09       42.29      8.31 o 
  -2   1  11      868.44      947.83     20.69 o 
  -1   1  11      273.46      243.74     13.45 o 
   0   1  11      417.48      404.29     11.87 o 
   1   1  11      344.50      360.23     13.58 o 
   2   1  11      173.41      179.57     12.10 o 
   3   1  11        1.64        2.44      6.17 o 
   4   1  11      201.64      184.99     14.81 o 
   5   1  11       21.35       38.27      9.00 o 
   6   1  11       13.71        7.43      9.35 o 
  -9   2  11        1.55        5.63     12.74 o 
  -8   2  11       35.88       34.43     13.37 o 
  -7   2  11        1.10        8.68      9.91 o 
  -6   2  11        4.44        0.00      7.94 o 
  -5   2  11      289.61      284.61     44.08 o 
  -4   2  11      152.95      147.91     20.52 o 
  -3   2  11      247.94      260.89     16.35 o 
  -2   2  11      207.26      226.98     12.88 o 
  -1   2  11       54.52       53.87      8.68 o 
   0   2  11       76.91       68.44      9.57 o 
   1   2  11        7.31       16.55      5.65 o 
   2   2  11       23.41       15.26      6.50 o 
   3   2  11      111.45      101.40     10.46 o 
   4   2  11        3.55        4.26      7.25 o 
   5   2  11       45.93       58.02     11.98 o 
   6   2  11        9.07        4.03      9.83 o 
  -9   3  11        0.79        0.00     11.42 o 
  -8   3  11       40.13       23.74     12.44 o 
  -7   3  11        2.18        1.33      9.80 o 
  -6   3  11       77.94       74.97     13.58 o 
  -5   3  11        7.90       12.34      7.95 o 
  -4   3  11        8.94       10.84      6.98 o 
  -3   3  11        8.28        5.29      7.10 o 
  -2   3  11      208.26      243.67     15.72 o 
  -1   3  11       16.45       19.81      8.22 o 
   0   3  11      299.94      326.80     38.55 o 
   1   3  11      602.88      580.40     45.24 o 
   2   3  11      128.75      129.72     18.47 o 
   3   3  11       78.60       93.29     10.84 o 
   4   3  11       21.36       17.40      8.52 o 
   5   3  11       11.83       23.58     10.91 o 
  -8   4  11       10.34       20.76     13.27 o 
  -7   4  11        4.70        0.00     11.07 o 
  -6   4  11       65.64       58.68     13.30 o 
  -5   4  11        1.45        5.00      8.18 o 
  -4   4  11        6.97        5.64      8.06 o 
  -3   4  11      176.47      200.60     15.97 o 
  -2   4  11        3.68        0.00      6.87 o 
  -1   4  11       10.81        9.86      8.29 o 
   0   4  11       35.31       29.63     10.72 o 
   1   4  11      204.22      188.95     18.73 o 
   2   4  11        0.37        0.00     17.11 o 
   3   4  11       29.17        5.23     15.65 o 
   4   4  11       21.26       15.90     11.81 o 
   5   4  11       25.65       26.69     11.50 o 
  -8   5  11        4.18        0.00     13.60 o 
  -7   5  11       11.56       14.41     12.70 o 
  -6   5  11       27.39       27.44     13.38 o 
  -5   5  11        5.31        2.42      8.24 o 
  -4   5  11        7.37       12.76      7.98 o 
  -3   5  11      200.41      218.17     17.13 o 
  -2   5  11       52.61       52.76     10.99 o 
  -1   5  11       38.09       48.91     19.89 o 
   0   5  11      105.66      140.42     17.93 o 
   1   5  11       69.18       83.39     14.70 o 
   2   5  11       79.33       97.03     27.24 o 
   3   5  11       59.57       48.87     22.01 o 
   4   5  11       64.03       52.50     24.55 o 
  -7   6  11       11.18        0.03     10.68 o 
  -6   6  11      111.57       88.97     13.93 o 
  -5   6  11       39.49       32.63     10.69 o 
  -4   6  11        7.71        0.56      7.65 o 
  -3   6  11      271.68      282.65     28.38 o 
  -2   6  11       60.42       61.51     14.44 o 
  -1   6  11        0.41        0.00     18.14 o 
   0   6  11        8.81       13.67     11.44 o 
   1   6  11        7.30        0.00     15.13 o 
   2   6  11        2.17        0.00     18.43 o 
   3   6  11       11.52        9.71     22.24 o 
  -6   7  11       42.35       35.00     12.09 o 
  -5   7  11        3.35        0.00      8.61 o 
  -4   7  11        0.01        0.00      8.45 o 
  -3   7  11       20.67        3.04      9.67 o 
  -2   7  11       48.12       35.56     13.44 o 
  -1   7  11        0.64        1.52     10.74 o 
   0   7  11       10.99       15.00     12.97 o 
   1   7  11      108.58      132.42     32.09 o 
  -4   8  11       13.77       19.39     11.84 o 
  -3   8  11        2.69        0.88     13.29 o 
  -2   8  11       29.08       43.81     15.81 o 
  -1   8  11       17.03       17.35     14.40 o 
  -3 -12  12       96.82      132.87     20.05 o 
  -2 -12  12       13.41        0.78     11.74 o 
  -1 -12  12       17.83        8.99     12.84 o 
   0 -12  12       58.02       51.49     14.87 o 
   1 -12  12       16.65       12.07      9.43 o 
   2 -12  12        1.61        1.62     13.81 o 
   3 -12  12       16.09        5.37      9.47 o 
  -5 -11  12        0.18        0.00     11.51 o 
  -4 -11  12        4.19        0.91     11.60 o 
  -3 -11  12        0.73        0.00     17.32 o 
  -2 -11  12       87.24       74.92     15.59 o 
  -1 -11  12       77.49      108.10     38.55 o 
   0 -11  12       92.24      114.02     13.54 o 
   1 -11  12       30.33       27.18      8.83 o 
   2 -11  12        5.76        0.00      8.64 o 
   3 -11  12       17.49       11.94      9.68 o 
   4 -11  12      100.56       96.25     14.28 o 
  -6 -10  12       19.51       21.06     13.53 o 
  -5 -10  12        8.03        9.25     16.89 o 
  -4 -10  12        8.77       16.31     11.59 o 
  -3 -10  12       46.07       48.12     13.72 o 
  -2 -10  12      136.28      156.58     22.95 o 
  -1 -10  12       27.25       22.14     10.85 o 
   0 -10  12        0.31        3.34      7.19 o 
   1 -10  12        6.11       11.56      7.58 o 
   2 -10  12        1.06        4.97      7.58 o 
   3 -10  12        6.82        5.83      8.98 o 
   4 -10  12       76.89       83.00     12.94 o 
   5 -10  12        3.23       11.49      9.64 o 
  -7  -9  12       43.01       55.68     15.59 o 
  -6  -9  12        1.22        2.83     11.28 o 
  -5  -9  12        0.66        0.00     10.53 o 
  -4  -9  12       26.97        6.12     10.69 o 
  -3  -9  12        0.66        0.00      8.49 o 
  -2  -9  12      160.50      144.82     18.73 o 
  -1  -9  12        8.06       18.87     24.08 o 
   0  -9  12       52.77       23.37      7.65 o 
   1  -9  12       14.64        9.98      7.00 o 
   2  -9  12        1.28        0.12      6.78 o 
   3  -9  12      146.52      160.80     13.53 o 
   4  -9  12       60.54       74.48     18.96 o 
   5  -9  12       51.00       56.19     12.28 o 
   6  -9  12        1.87        7.24     10.19 o 
  -7  -8  12       78.53       77.25     16.36 o 
  -6  -8  12        1.16        2.51     12.46 o 
  -5  -8  12        0.44        7.50      9.91 o 
  -4  -8  12        3.46        2.80      9.44 o 
  -3  -8  12       10.78       15.87     11.26 o 
  -2  -8  12      255.53      238.67     35.27 o 
  -1  -8  12      235.74      234.14     20.91 o 
   0  -8  12      152.24      170.46     12.46 o 
   1  -8  12        5.71        6.05      6.51 o 
   2  -8  12        6.39       17.83      7.25 o 
   3  -8  12       82.90       89.98     17.34 o 
   4  -8  12        5.99        0.00      8.03 o 
   5  -8  12       53.01       46.60     11.37 o 
   6  -8  12       41.21       32.26     17.72 o 
  -8  -7  12        0.69        0.00     11.50 o 
  -7  -7  12       64.56       57.09     14.50 o 
  -6  -7  12        2.85        3.88      9.73 o 
  -5  -7  12        0.13        0.00      8.92 o 
  -4  -7  12       86.09       69.15     14.17 o 
  -3  -7  12      214.34      205.55     20.24 o 
  -2  -7  12       40.06       50.89     12.57 o 
  -1  -7  12        8.65        7.65      5.70 o 
   0  -7  12      374.14      387.23     16.60 o 
   1  -7  12       68.17       82.02      9.60 o 
   2  -7  12      392.24      386.89     17.24 o 
   3  -7  12      878.43      941.15     54.01 o 
   4  -7  12       30.36       24.16      7.89 o 
   5  -7  12       95.96       80.00     12.47 o 
   6  -7  12       42.99       47.48     11.69 o 
  -8  -6  12        0.27        7.16     11.67 o 
  -7  -6  12       55.39       65.50     12.17 o 
  -6  -6  12       15.84        8.55      8.65 o 
  -5  -6  12        8.06       18.71     10.92 o 
  -4  -6  12      143.84      133.54     20.55 o 
  -3  -6  12      873.97      877.62     34.45 o 
  -2  -6  12       37.80       42.01     11.67 o 
  -1  -6  12       74.59       83.01      9.16 o 
   0  -6  12      826.75      860.39     23.33 o 
   1  -6  12      283.81      296.30     15.11 o 
   2  -6  12        4.39        0.00      6.23 o 
   3  -6  12      372.94      354.52     24.48 o 
   4  -6  12       68.46       63.64      9.45 o 
   5  -6  12        3.02        0.00      8.31 o 
   6  -6  12       15.83       20.22     15.13 o 
   7  -6  12       50.88       67.85     16.25 o 
  -9  -5  12        0.25       13.28     12.52 o 
  -8  -5  12        3.12        0.00     10.09 o 
  -7  -5  12       72.87       65.49     14.39 o 
  -6  -5  12      138.55      124.87     17.95 o 
  -5  -5  12       79.81       84.47     18.65 o 
  -4  -5  12       64.85       43.87     11.45 o 
  -3  -5  12      454.10      502.86     50.71 o 
  -2  -5  12       28.34       50.19     15.80 o 
  -1  -5  12        5.29        2.90      6.18 o 
   0  -5  12      864.63      904.06     23.65 o 
   1  -5  12      409.23      416.43     16.93 o 
   2  -5  12      166.49      173.47     12.49 o 
   3  -5  12       24.53       33.47      7.60 o 
   4  -5  12      139.28      159.44     11.22 o 
   5  -5  12        0.66        5.15      7.83 o 
   6  -5  12       11.83        1.21      8.69 o 
   7  -5  12      120.93      147.05     17.37 o 
  -9  -4  12       11.11        0.00     18.85 o 
  -8  -4  12       28.51       20.47     12.27 o 
  -7  -4  12       10.52        5.60      8.51 o 
  -6  -4  12      122.23      137.26     13.84 o 
  -5  -4  12       75.93       64.39     10.44 o 
  -4  -4  12       59.21       57.84      7.73 o 
  -3  -4  12      643.20      607.96     26.92 o 
  -2  -4  12       13.98       12.37      6.77 o 
  -1  -4  12       89.84       70.86      9.21 o 
   0  -4  12      757.16      769.23     21.50 o 
   1  -4  12      476.54      486.42     15.25 o 
   2  -4  12      487.30      414.38     17.04 o 
   3  -4  12       22.11       22.91      6.55 o 
   4  -4  12      207.80      197.95     14.27 o 
   5  -4  12       18.38       34.99     16.39 o 
   6  -4  12       18.08       25.54     10.33 o 
   7  -4  12      121.24      113.94     15.71 o 
  -9  -3  12       16.67       14.76     13.19 o 
  -8  -3  12       99.98       84.60     17.41 o 
  -7  -3  12        0.78        0.00      7.53 o 
  -6  -3  12      103.64       89.59      9.72 o 
  -5  -3  12      188.86      178.48     11.75 o 
  -4  -3  12      160.48      178.25     14.54 o 
  -3  -3  12       98.81      101.87      7.73 o 
  -2  -3  12       95.37       74.72     19.35 o 
  -1  -3  12       45.41       41.78      7.60 o 
   0  -3  12      177.81      184.25     10.45 o 
   1  -3  12      332.13      321.29     13.12 o 
   2  -3  12      125.46      120.70     10.60 o 
   3  -3  12       89.03       83.61      8.29 o 
   4  -3  12      607.80      596.86     21.36 o 
   5  -3  12      151.70      136.08     14.28 o 
   6  -3  12      105.42       89.93     13.76 o 
   7  -3  12       51.33       42.85     11.71 o 
  -9  -2  12        1.67       11.52     11.43 o 
  -8  -2  12       22.59       30.61     12.65 o 
  -7  -2  12       20.64       24.86     17.24 o 
  -6  -2  12       15.88       22.65     10.86 o 
  -5  -2  12       14.14       21.08      6.38 o 
  -4  -2  12      607.79      610.74     20.45 o 
  -3  -2  12      975.73      927.23     28.95 o 
  -2  -2  12      375.71      407.32     28.23 o 
  -1  -2  12      642.90      666.74     18.34 o 
   0  -2  12       76.21       66.87      6.80 o 
   1  -2  12      177.75      172.52     11.99 o 
   2  -2  12      295.65      294.97     13.10 o 
   3  -2  12       15.85       31.17      7.51 o 
   4  -2  12      443.78      348.07     17.35 o 
   5  -2  12       43.38       29.57      9.43 o 
   6  -2  12        8.00       22.50     16.68 o 
   7  -2  12       15.86       18.47     11.39 o 
  -9  -1  12        2.76        0.00     11.19 o 
  -8  -1  12       79.69      107.71     20.90 o 
  -7  -1  12       37.11       31.80      9.80 o 
  -6  -1  12       22.51       19.57      9.90 o 
  -5  -1  12       81.40       76.09     12.61 o 
  -4  -1  12      484.57      571.98     31.03 o 
  -3  -1  12      279.01      271.42     13.89 o 
  -2  -1  12      503.36      517.93     15.81 o 
  -1  -1  12      246.33      249.07     12.90 o 
   0  -1  12        8.62        5.36      5.86 o 
   1  -1  12       17.06       22.12      5.72 o 
   2  -1  12      178.18      163.43     12.29 o 
   3  -1  12      101.14       95.28     10.40 o 
   4  -1  12      180.16      185.00     13.87 o 
   5  -1  12       19.47       14.66      9.70 o 
   6  -1  12       79.93       79.71     13.09 o 
  -9   0  12        1.87        0.00     10.55 o 
  -8   0  12       61.39       54.39     22.43 o 
  -7   0  12       82.51       87.30     15.12 o 
  -6   0  12        9.32        3.00      8.65 o 
  -5   0  12        0.35       15.76      8.91 o 
  -4   0  12      342.01      377.39     21.07 o 
  -3   0  12       33.87       27.53      7.66 o 
  -2   0  12      141.58      148.49     12.07 o 
  -1   0  12      379.43      418.51     33.84 o 
   0   0  12      157.94      171.54     11.96 o 
   1   0  12       35.65       33.42      6.43 o 
   2   0  12       36.69       32.20      7.42 o 
   3   0  12      203.06      207.46     20.11 o 
   4   0  12        5.76        2.33      7.28 o 
   5   0  12        7.27       16.17      9.62 o 
   6   0  12       48.33       56.15     12.67 o 
  -9   1  12        9.54        6.94     11.34 o 
  -8   1  12       37.61       16.75     11.76 o 
  -7   1  12      112.89      110.16     17.42 o 
  -6   1  12        7.91       10.20     10.37 o 
  -5   1  12      110.31      122.11     15.14 o 
  -4   1  12      157.68      178.70     14.04 o 
  -3   1  12        1.33        3.79      7.08 o 
  -2   1  12        2.36        1.81      8.14 o 
  -1   1  12      145.00      153.18     12.74 o 
   0   1  12       69.18       43.21      7.80 o 
   1   1  12        9.22        3.61      5.96 o 
   2   1  12       26.57       31.51      7.66 o 
   3   1  12      295.91      324.07     16.90 o 
   4   1  12        0.26        0.70      7.10 o 
   5   1  12       12.78        0.00      8.59 o 
   6   1  12       16.51       35.20     12.21 o 
  -9   2  12        0.33        3.86     11.07 o 
  -8   2  12        8.05       14.04     11.86 o 
  -7   2  12       21.27       23.14     11.10 o 
  -6   2  12       38.28        9.08      9.43 o 
  -5   2  12      159.69      125.67     13.48 o 
  -4   2  12       51.59       71.21     10.75 o 
  -3   2  12       18.22       31.23      8.41 o 
  -2   2  12        3.46        0.00      6.46 o 
  -1   2  12       88.86       56.00     23.63 o 
   0   2  12       89.91       54.52     20.83 o 
   1   2  12       95.74       60.56     21.44 o 
   2   2  12       12.50       24.66      8.38 o 
   3   2  12      262.31      242.51     15.84 o 
   4   2  12       24.23       20.43      8.56 o 
   5   2  12        0.91        0.00      9.19 o 
  -8   3  12        8.85       22.51     14.61 o 
  -7   3  12       40.49       47.24     14.03 o 
  -6   3  12       43.08       46.18     13.32 o 
  -5   3  12      252.98      289.94     18.79 o 
  -4   3  12        1.76        8.01      7.93 o 
  -3   3  12      151.49      125.84     13.19 o 
  -2   3  12      154.94      174.40     14.76 o 
  -1   3  12        0.03        5.08      7.96 o 
   0   3  12      215.38      219.01     20.19 o 
   1   3  12      123.58       86.76     25.40 o 
   2   3  12       23.18       14.47     17.91 o 
   3   3  12        9.37       11.95     12.56 o 
   4   3  12        2.99        9.72      9.85 o 
   5   3  12        6.30        8.26     11.06 o 
  -8   4  12       34.07       20.35     12.82 o 
  -7   4  12        0.90        0.00     10.03 o 
  -6   4  12       17.86        4.70      9.08 o 
  -5   4  12      226.45      205.21     30.10 o 
  -4   4  12        1.33       12.41      8.03 o 
  -3   4  12       93.94       92.68     12.32 o 
  -2   4  12       83.72       96.91     12.69 o 
  -1   4  12        6.05       12.94     10.68 o 
   0   4  12       34.43       64.92     13.78 o 
   1   4  12      148.14      129.83     27.80 o 
   2   4  12      236.24      216.87     35.11 o 
   3   4  12        5.69        6.13     20.41 o 
   4   4  12        3.72        0.00     19.93 o 
  -7   5  12        8.25       25.51     12.70 o 
  -6   5  12       20.18       17.48     11.02 o 
  -5   5  12      147.65      165.68     16.80 o 
  -4   5  12       48.43       45.44     11.61 o 
  -3   5  12        0.98        0.00      8.50 o 
  -2   5  12       23.45       34.28     10.40 o 
  -1   5  12       13.90        0.00     16.12 o 
   0   5  12       18.38       13.49     11.41 o 
   1   5  12       24.20       43.21     21.63 o 
   2   5  12       37.02       29.83     23.33 o 
   3   5  12       15.61        8.15     18.24 o 
  -6   6  12       16.13        1.15     10.19 o 
  -5   6  12       16.24        3.58     10.14 o 
  -4   6  12       16.36       18.58     10.69 o 
  -3   6  12        0.45        0.00      9.35 o 
  -2   6  12       29.08       22.68     14.44 o 
  -1   6  12       32.06       31.71     13.32 o 
   0   6  12        0.37        0.00     15.43 o 
   1   6  12        9.17        3.06     16.78 o 
   2   6  12       30.06       29.22     23.47 o 
  -4   7  12       36.32       28.96     16.42 o 
  -3   7  12        4.14        5.44     18.19 o 
  -2   7  12        4.86        0.00     11.34 o 
  -1   7  12       12.85       13.14     13.19 o 
   0   7  12        1.19        0.00     16.49 o 
  -2 -12  13       24.28       14.15     12.81 o 
  -1 -12  13        0.29       11.63     13.18 o 
   0 -12  13       13.84       23.40     13.54 o 
   1 -12  13        0.54        4.14      9.14 o 
   2 -12  13       33.01       41.17     14.84 o 
  -4 -11  13       16.26       11.47     12.67 o 
  -3 -11  13        2.12        6.93     11.30 o 
  -2 -11  13        9.32        7.41     10.84 o 
  -1 -11  13        7.40        0.00     13.69 o 
   0 -11  13       35.16        5.56     11.90 o 
   1 -11  13       34.61       36.15     10.90 o 
   2 -11  13       44.74       38.26     11.13 o 
   3 -11  13        2.58       11.00      9.66 o 
  -5 -10  13        1.46        0.00     12.36 o 
  -4 -10  13        1.42        6.77     11.74 o 
  -3 -10  13       16.14       25.39     12.59 o 
  -2 -10  13       41.50       14.86     16.87 o 
  -1 -10  13       11.72       19.37     12.02 o 
   0 -10  13       27.05       24.05      9.36 o 
   1 -10  13        0.11        0.00      7.20 o 
   2 -10  13      110.41       95.69     13.45 o 
   3 -10  13       65.62       62.43     12.70 o 
   4 -10  13        8.08        8.11      9.87 o 
  -6  -9  13        6.13        7.84     11.98 o 
  -5  -9  13        1.70        7.84     11.20 o 
  -4  -9  13       26.89       22.38     12.43 o 
  -3  -9  13       50.89       31.45     19.79 o 
  -2  -9  13      101.59      107.79     17.14 o 
  -1  -9  13       39.65       69.49     23.28 o 
   0  -9  13      120.89      123.35     12.21 o 
   1  -9  13      395.04      383.70     18.46 o 
   2  -9  13        3.22        4.85      7.53 o 
   3  -9  13       40.99       23.21     10.40 o 
   4  -9  13       64.94       62.68     21.16 o 
   5  -9  13        0.20        0.00      9.99 o 
  -7  -8  13        0.24        0.00     11.75 o 
  -6  -8  13       36.27       31.90     21.42 o 
  -5  -8  13       71.06       72.89     15.66 o 
  -4  -8  13       14.29       24.25     23.19 o 
  -3  -8  13       24.17       30.51     21.42 o 
  -2  -8  13      154.46      176.04     19.54 o 
  -1  -8  13       14.71       12.92     12.91 o 
   0  -8  13       25.82       35.13      8.18 o 
   1  -8  13      217.50      228.60     15.09 o 
   2  -8  13       33.49       38.05      8.84 o 
   3  -8  13       80.09       81.88     11.75 o 
   4  -8  13       43.78       54.86     15.73 o 
   5  -8  13       62.58       81.77     13.61 o 
  -7  -7  13        4.38        0.00     11.50 o 
  -6  -7  13       17.51       11.69     17.88 o 
  -5  -7  13       17.17        0.05     11.00 o 
  -4  -7  13       12.86       24.76     11.57 o 
  -3  -7  13       66.55       56.96     15.55 o 
  -2  -7  13      524.71      516.49     40.53 o 
  -1  -7  13        2.64        2.29      7.13 o 
   0  -7  13       49.10       47.35      8.71 o 
   1  -7  13        8.43       14.10      6.85 o 
   2  -7  13       79.70       81.54     10.54 o 
   3  -7  13       43.18       33.87      8.15 o 
   4  -7  13       34.56       36.97     10.67 o 
   5  -7  13      183.89      224.54     18.66 o 
   6  -7  13        0.86        2.41     11.69 o 
  -8  -6  13        8.76        8.95     11.65 o 
  -7  -6  13        5.01        7.24     11.01 o 
  -6  -6  13        6.00       13.19     11.22 o 
  -5  -6  13       69.63       72.09     14.03 o 
  -4  -6  13        6.34        9.86      9.79 o 
  -3  -6  13        0.11        0.00      9.51 o 
  -2  -6  13      158.93      186.39     19.19 o 
  -1  -6  13       84.27       84.65     10.95 o 
   0  -6  13      192.27      184.13     13.12 o 
   1  -6  13        1.37        0.00      6.44 o 
   2  -6  13       26.94       27.27      8.44 o 
   3  -6  13       36.24       30.98      8.30 o 
   4  -6  13       57.79       59.81     11.13 o 
   5  -6  13      266.77      324.45     22.36 o 
   6  -6  13        4.36        1.08      8.90 o 
  -8  -5  13       30.05       25.87     20.24 o 
  -7  -5  13       28.73       16.97      9.38 o 
  -6  -5  13        7.75       17.51      9.39 o 
  -5  -5  13       51.49       63.95     12.98 o 
  -4  -5  13        5.73        8.32      9.31 o 
  -3  -5  13        5.12        0.00     20.85 o 
  -2  -5  13      563.36      567.26     21.89 o 
  -1  -5  13      354.18      370.21     16.44 o 
   0  -5  13      457.20      483.46     18.54 o 
   1  -5  13        1.95        7.24      6.55 o 
   2  -5  13      185.99      191.32     18.12 o 
   3  -5  13       28.43       24.68      7.82 o 
   4  -5  13        7.89       12.96      7.64 o 
   5  -5  13      188.58      201.26     18.15 o 
   6  -5  13        0.42        0.00      9.42 o 
  -8  -4  13       18.86       24.15     12.97 o 
  -7  -4  13       45.02       66.81      9.83 o 
  -6  -4  13       58.73       62.23      9.18 o 
  -5  -4  13       75.02       79.65     10.05 o 
  -4  -4  13       50.78       33.63     10.87 o 
  -3  -4  13      436.96      402.73     24.28 o 
  -2  -4  13      196.00      190.07     23.33 o 
  -1  -4  13      126.72      126.75     19.64 o 
   0  -4  13      179.79      144.45     16.43 o 
   1  -4  13      225.76      233.56     14.13 o 
   2  -4  13      612.19      606.12     22.16 o 
   3  -4  13       80.71       63.55      8.29 o 
   4  -4  13        1.26        3.03      6.88 o 
   5  -4  13      238.06      235.72     19.40 o 
   6  -4  13        6.67        6.07      9.30 o 
  -9  -3  13        9.40       19.52     13.48 o 
  -8  -3  13       15.07       10.16     11.52 o 
  -7  -3  13       21.40       23.24      9.99 o 
  -6  -3  13       56.33       69.63     11.50 o 
  -5  -3  13      175.14      162.80     11.92 o 
  -4  -3  13      388.01      402.16     15.99 o 
  -3  -3  13       23.61       24.52     21.28 o 
  -2  -3  13      104.58      111.64     11.84 o 
  -1  -3  13      283.03      309.00     18.63 o 
   0  -3  13       89.89       85.03     10.75 o 
   1  -3  13       17.55       22.96      7.03 o 
   2  -3  13      283.62      292.04     15.79 o 
   3  -3  13       93.70       89.18     10.66 o 
   4  -3  13        9.33        3.77      7.52 o 
   5  -3  13       46.92       39.24     11.20 o 
   6  -3  13        1.25        0.35      9.75 o 
  -9  -2  13       17.60       15.63     12.23 o 
  -8  -2  13        7.96        0.00     10.31 o 
  -7  -2  13       28.82       25.19      9.70 o 
  -6  -2  13      127.13      154.28     14.69 o 
  -5  -2  13       35.42       33.68      8.48 o 
  -4  -2  13        2.54        2.52      5.24 o 
  -3  -2  13      104.44      105.00     13.37 o 
  -2  -2  13       61.86       55.89     21.13 o 
  -1  -2  13       14.49       12.24      7.28 o 
   0  -2  13      225.95      253.93     14.35 o 
   1  -2  13       49.32       40.99      8.26 o 
   2  -2  13      116.01      113.16     10.92 o 
   3  -2  13        2.85        3.53      6.62 o 
   4  -2  13        2.95        0.00      6.98 o 
   5  -2  13       22.12       13.91     11.08 o 
   6  -2  13        1.74        5.36      9.49 o 
  -9  -1  13       18.93       19.08     13.90 o 
  -8  -1  13        2.61        1.11     12.72 o 
  -7  -1  13        1.79        0.00      7.71 o 
  -6  -1  13       88.84      102.16     16.08 o 
  -5  -1  13        2.37        1.14      8.78 o 
  -4  -1  13      160.55      129.01     14.76 o 
  -3  -1  13       66.55       76.64     10.00 o 
  -2  -1  13        8.39        5.00      8.97 o 
  -1  -1  13        5.09        2.04      6.79 o 
   0  -1  13      103.75      116.34     22.27 o 
   1  -1  13      353.93      358.66     14.52 o 
   2  -1  13        2.90        0.00      6.12 o 
   3  -1  13        2.11        0.00      6.88 o 
   4  -1  13        2.74        0.00      7.13 o 
   5  -1  13       27.97        4.40      9.34 o 
   6  -1  13        2.56        0.00      9.93 o 
  -9   0  13       46.50       40.38     15.34 o 
  -8   0  13       32.21       21.72     11.97 o 
  -7   0  13        8.58        0.00      9.47 o 
  -6   0  13      102.76       98.10     27.66 o 
  -5   0  13       70.80       75.38     13.03 o 
  -4   0  13        4.63        6.37      6.29 o 
  -3   0  13      340.42      383.73     48.99 o 
  -2   0  13      183.70      148.27     18.06 o 
  -1   0  13      122.85       66.57     13.29 o 
   0   0  13       20.03       16.38      7.95 o 
   1   0  13      103.14       98.81     10.51 o 
   2   0  13        1.22        0.00      6.67 o 
   3   0  13       30.56       30.95      8.58 o 
   4   0  13      133.18      125.71     13.14 o 
   5   0  13       23.33       21.20      9.92 o 
  -8   1  13       82.92       63.03     14.84 o 
  -7   1  13       50.85       39.09     16.54 o 
  -6   1  13       40.67       49.21     13.20 o 
  -5   1  13       43.87       20.80     10.23 o 
  -4   1  13       39.83       48.61      9.98 o 
  -3   1  13       12.38       30.48      8.57 o 
  -2   1  13      386.83      318.56     59.79 o 
  -1   1  13      380.05      314.84     23.48 o 
   0   1  13       93.68      115.40     16.32 o 
   1   1  13      254.54      260.75     16.77 o 
   2   1  13       15.33       18.35      8.63 o 
   3   1  13        5.90        0.00      6.88 o 
   4   1  13       26.11       23.15     11.87 o 
   5   1  13       28.38       26.79     11.05 o 
  -8   2  13       38.66       21.80     13.03 o 
  -7   2  13       71.09       80.44     16.13 o 
  -6   2  13        0.28        4.95     14.44 o 
  -5   2  13       99.05       76.36     11.92 o 
  -4   2  13      129.36      133.17     13.60 o 
  -3   2  13        5.64        0.00      7.16 o 
  -2   2  13        2.08        0.00      7.63 o 
  -1   2  13       49.91       77.51     22.46 o 
   0   2  13       77.93       74.79     22.01 o 
   1   2  13       28.39       67.86     23.66 o 
   2   2  13      120.15       51.27     21.30 o 
   3   2  13       19.03       15.49      9.46 o 
   4   2  13       54.50       43.26     13.07 o 
  -8   3  13       11.35       18.60     13.71 o 
  -7   3  13       34.24       22.24     12.28 o 
  -6   3  13        4.43        0.00      9.70 o 
  -5   3  13       32.97       21.89      9.78 o 
  -4   3  13       53.63       49.00     10.81 o 
  -3   3  13       19.51        6.79      8.22 o 
  -2   3  13      236.89      257.96     17.98 o 
  -1   3  13      203.17      244.07     52.26 o 
   0   3  13      134.43      173.00     30.82 o 
   1   3  13       36.14       30.54     20.55 o 
   2   3  13       97.11       92.32     25.50 o 
   3   3  13       39.17       26.11     21.87 o 
   4   3  13        1.87        0.00     19.60 o 
  -7   4  13       33.44       45.46     15.56 o 
  -6   4  13        7.00       13.12     12.00 o 
  -5   4  13       35.28       22.37     10.66 o 
  -4   4  13      123.13      126.40     14.81 o 
  -3   4  13       65.55       72.89     15.67 o 
  -2   4  13       28.51       17.29      9.73 o 
  -1   4  13      161.86      155.23     25.99 o 
   0   4  13      159.53      155.37     32.00 o 
   1   4  13        2.66        0.00     18.47 o 
   2   4  13        9.54        0.00     15.98 o 
   3   4  13       29.75       40.20     24.18 o 
  -6   5  13       55.24       47.19     12.70 o 
  -5   5  13        0.94       10.02     10.66 o 
  -4   5  13       69.04       68.77     13.50 o 
  -3   5  13       35.11       25.53      9.93 o 
  -2   5  13       15.39       13.78     12.35 o 
  -1   5  13      114.02      115.35     17.71 o 
   0   5  13      127.94      137.49     19.44 o 
   1   5  13       38.05       13.62     19.93 o 
   2   5  13        0.28       22.76     22.01 o 
  -4   6  13        4.09        0.00      9.54 o 
  -3   6  13       30.04        8.23     12.56 o 
  -2   6  13        2.85       17.29     12.42 o 
  -1   6  13        0.59        1.31     12.40 o 
   0   6  13       45.73       58.70     16.10 o 
  -3 -11  14        2.51        3.60     12.87 o 
  -2 -11  14        1.11        0.09     13.62 o 
  -1 -11  14       28.62        5.23     11.07 o 
   0 -11  14        9.72        7.17     11.49 o 
   1 -11  14       14.85        9.84     10.25 o 
   2 -11  14        2.18        0.00      9.44 o 
  -5 -10  14        3.44        5.36     12.96 o 
  -4 -10  14        5.72        7.91     12.31 o 
  -3 -10  14       10.52       38.63     15.67 o 
  -2 -10  14        3.36        0.00     11.57 o 
  -1 -10  14       24.39       37.35     19.25 o 
   0 -10  14        0.09        7.81      8.56 o 
   1 -10  14       10.15        5.69      8.95 o 
   2 -10  14       53.76       54.13     13.80 o 
   3 -10  14        8.17        3.36      9.69 o 
  -6  -9  14       14.96        0.00     11.81 o 
  -5  -9  14        4.15        3.44     14.80 o 
  -4  -9  14       14.02        9.34     11.76 o 
  -3  -9  14        0.12        3.88     11.73 o 
  -2  -9  14       20.66       12.71     11.64 o 
  -1  -9  14       40.56       26.88     14.80 o 
   0  -9  14       88.09      119.41     14.11 o 
   1  -9  14       55.92       60.87     10.13 o 
   2  -9  14       54.56       75.26     12.87 o 
   3  -9  14       46.42       50.89     11.77 o 
   4  -9  14        4.31        1.30      9.62 o 
  -6  -8  14        9.12       11.71     12.47 o 
  -5  -8  14       31.07       21.27     12.59 o 
  -4  -8  14       54.17       58.14     14.37 o 
  -3  -8  14        5.34       10.35     11.32 o 
  -2  -8  14       27.51       37.16     12.86 o 
  -1  -8  14      281.38      286.36     24.48 o 
   0  -8  14      109.42      155.70     15.07 o 
   1  -8  14       43.48       35.57      9.03 o 
   2  -8  14      135.11      150.99     13.69 o 
   3  -8  14      163.65      166.99     16.71 o 
   4  -8  14       58.57       41.16     20.99 o 
   5  -8  14       21.23       23.72     11.33 o 
  -7  -7  14       61.80       49.24     15.21 o 
  -6  -7  14        0.57        0.00     10.05 o 
  -5  -7  14        1.69        0.00     10.34 o 
  -4  -7  14      118.13      149.21     19.47 o 
  -3  -7  14       58.56       42.44     14.59 o 
  -2  -7  14        0.95        0.00      9.70 o 
  -1  -7  14      186.24      211.48     47.48 o 
   0  -7  14        4.79        0.00      7.07 o 
   1  -7  14       64.73       71.70     10.32 o 
   2  -7  14      193.04      199.41     18.47 o 
   3  -7  14       94.83       82.36     12.96 o 
   4  -7  14        0.43       13.05      9.29 o 
   5  -7  14        7.58        2.07     11.44 o 
  -7  -6  14       70.69       95.97     17.03 o 
  -6  -6  14        7.05       19.72     17.70 o 
  -5  -6  14        0.54        0.31     10.20 o 
  -4  -6  14      115.65      130.80     17.49 o 
  -3  -6  14       77.61       81.51     15.00 o 
  -2  -6  14        1.60       27.90     11.50 o 
  -1  -6  14       87.46       72.47     10.98 o 
   0  -6  14      127.72      140.83     12.36 o 
   1  -6  14       38.02       44.24      8.92 o 
   2  -6  14        3.11        1.48      6.94 o 
   3  -6  14      168.64      164.23     19.09 o 
   4  -6  14       11.77       25.16     13.40 o 
   5  -6  14        7.08        0.00     11.68 o 
  -8  -5  14       10.14       18.38     12.62 o 
  -7  -5  14      113.09      132.92     14.79 o 
  -6  -5  14       56.23       62.35     12.25 o 
  -5  -5  14        3.18        0.00     10.13 o 
  -4  -5  14       89.09      101.92     27.38 o 
  -3  -5  14       47.11       37.72     11.70 o 
  -2  -5  14        1.48        0.15     13.71 o 
  -1  -5  14       36.05       51.55     10.12 o 
   0  -5  14      183.23      187.65     16.58 o 
   1  -5  14        0.96        0.00      6.39 o 
   2  -5  14       34.88       42.08      8.86 o 
   3  -5  14      264.08      250.93     15.89 o 
   4  -5  14       44.95       60.65     14.84 o 
   5  -5  14       12.71       18.25      9.89 o 
  -8  -4  14       30.27       21.23     13.20 o 
  -7  -4  14       60.90       53.03     10.95 o 
  -6  -4  14       24.79       32.29      9.18 o 
  -5  -4  14       25.07       19.79     10.98 o 
  -4  -4  14      147.45      169.61     26.30 o 
  -3  -4  14      149.77      166.00     26.60 o 
  -2  -4  14      160.39      164.97     26.49 o 
  -1  -4  14        5.93        6.00      7.67 o 
   0  -4  14      359.72      383.54     24.68 o 
   1  -4  14       60.84       59.37      9.57 o 
   2  -4  14       26.43       19.48      7.91 o 
   3  -4  14      151.72      134.90     15.05 o 
   4  -4  14       46.00       44.51     17.53 o 
   5  -4  14       43.87       38.87     11.32 o 
  -8  -3  14       26.14       14.01     12.89 o 
  -7  -3  14       26.67       27.76     10.81 o 
  -6  -3  14       43.16       25.49      9.13 o 
  -5  -3  14       17.01       19.20     10.28 o 
  -4  -3  14       22.16       17.13     11.06 o 
  -3  -3  14      105.46      108.56     15.43 o 
  -2  -3  14       17.51       31.43     10.06 o 
  -1  -3  14       21.53       18.88      8.76 o 
   0  -3  14      345.71      355.34     19.33 o 
   1  -3  14        7.81        0.00      6.95 o 
   2  -3  14        3.98        0.00      7.10 o 
   3  -3  14      175.42      196.62     16.62 o 
   4  -3  14      137.58      130.35     15.64 o 
   5  -3  14       38.34       32.73     11.44 o 
  -8  -2  14       33.53       36.21     14.06 o 
  -7  -2  14        2.16        0.00      8.50 o 
  -6  -2  14       42.53       25.57      9.62 o 
  -5  -2  14       29.49       40.54     11.09 o 
  -4  -2  14        2.04        0.00     13.05 o 
  -3  -2  14        6.65        7.23      8.55 o 
  -2  -2  14        8.73       15.04     12.15 o 
  -1  -2  14      176.61      221.27     16.26 o 
   0  -2  14        3.45       14.56      8.10 o 
   1  -2  14       19.17        8.24      7.25 o 
   2  -2  14      100.10      129.65     12.17 o 
   3  -2  14        0.68        0.00      7.53 o 
   4  -2  14        1.95        9.16     10.45 o 
   5  -2  14       20.34        1.91      9.32 o 
  -8  -1  14       30.32       52.99     14.83 o 
  -7  -1  14        4.57       19.48     11.75 o 
  -6  -1  14        1.76        3.01      9.88 o 
  -5  -1  14        0.60        9.34      9.43 o 
  -4  -1  14      162.66      194.58     30.58 o 
  -3  -1  14      383.59      400.17     33.25 o 
  -2  -1  14      142.21      175.83     19.62 o 
  -1  -1  14      343.39      380.01     19.57 o 
   0  -1  14        5.82        5.67      7.60 o 
   1  -1  14        0.51       12.57     24.34 o 
   2  -1  14       19.56       21.23     10.94 o 
   3  -1  14        0.42        0.00      7.06 o 
   4  -1  14        0.61        3.14      8.86 o 
   5  -1  14       42.37       49.31     12.62 o 
  -8   0  14        1.35        5.32     12.77 o 
  -7   0  14       19.22        7.59     11.22 o 
  -6   0  14       13.34       24.66     11.39 o 
  -5   0  14        2.27        0.42      8.91 o 
  -4   0  14      147.39      155.98     21.98 o 
  -3   0  14       10.66        3.44     11.18 o 
  -2   0  14        4.70        4.42     11.14 o 
  -1   0  14      264.52      295.93     23.92 o 
   0   0  14      118.88      125.25     16.88 o 
   1   0  14        7.46       12.83      7.94 o 
   2   0  14       28.62       31.64     10.06 o 
   3   0  14       63.14       67.55     10.48 o 
   4   0  14        6.26        2.61      9.81 o 
   5   0  14       21.82       12.72     11.07 o 
  -8   1  14        5.92       19.26     17.74 o 
  -7   1  14       84.50       82.55     16.60 o 
  -6   1  14       73.98       51.52     13.37 o 
  -5   1  14        3.29        0.00      8.32 o 
  -4   1  14      164.39      177.70     15.27 o 
  -3   1  14       55.79       56.69     10.40 o 
  -2   1  14        1.62       10.86     10.99 o 
  -1   1  14      372.70      399.20     35.89 o 
   0   1  14       34.96       31.43     20.36 o 
   1   1  14       15.09        2.31     17.25 o 
   2   1  14      141.87      150.04     18.89 o 
   3   1  14       43.75       48.74     11.37 o 
   4   1  14        4.95        2.39     13.12 o 
  -7   2  14      104.06       75.23     22.88 o 
  -6   2  14       50.75       75.35     15.33 o 
  -5   2  14       40.09       31.00     11.19 o 
  -4   2  14       36.90       54.37     11.26 o 
  -3   2  14       50.85       49.07     10.72 o 
  -2   2  14       11.08        3.59     16.61 o 
  -1   2  14       65.02      117.06     27.43 o 
   0   2  14      114.22      106.65     26.44 o 
   1   2  14        5.32       27.19     19.75 o 
   2   2  14       14.41        0.00     15.93 o 
   3   2  14       17.58       33.84     23.04 o 
  -7   3  14        6.41       15.18     13.00 o 
  -6   3  14       29.34       31.27     12.70 o 
  -5   3  14       28.12       23.65     10.08 o 
  -4   3  14       33.63       12.94     12.88 o 
  -3   3  14       17.92       25.74     11.99 o 
  -2   3  14      137.30      154.58     55.75 o 
  -1   3  14       35.75        0.00     13.76 o 
   0   3  14       46.17       12.06     19.23 o 
   1   3  14       23.05        4.01     19.65 o 
   2   3  14        0.92        0.00     15.88 o 
   3   3  14       40.36       80.82     27.43 o 
  -6   4  14        4.21        0.00     16.00 o 
  -5   4  14        5.56        0.00      9.77 o 
  -4   4  14       10.96       15.27     10.00 o 
  -3   4  14       26.84       22.89     10.66 o 
  -2   4  14      188.30      202.87     21.60 o 
  -1   4  14       67.19       58.81     23.99 o 
   0   4  14        1.04        0.00     18.99 o 
   1   4  14       41.52       41.28     24.27 o 
   2   4  14       23.31       35.63     21.77 o 
  -4   5  14       20.49       12.88     11.54 o 
  -3   5  14        0.20        0.00      9.86 o 
  -2   5  14       22.43       25.40     14.10 o 
  -1   5  14       11.00        0.00     19.75 o 
   0   5  14        9.01        0.00     17.48 o 
  -2 -11  15       24.19       40.98     15.57 o 
  -1 -11  15       99.56       75.94     17.65 o 
   0 -11  15        5.57        1.86     12.66 o 
   1 -11  15        0.43        1.42      9.82 o 
  -4 -10  15        3.04       22.54     14.04 o 
  -3 -10  15       37.90       12.00     13.16 o 
  -2 -10  15        3.36        1.27     15.22 o 
  -1 -10  15       20.83       18.59     13.48 o 
   0 -10  15       27.70       26.35     13.72 o 
   1 -10  15        6.61       14.41      9.77 o 
   2 -10  15       43.10       57.37     12.86 o 
  -5  -9  15       14.39        9.78     13.14 o 
  -4  -9  15       18.27       35.13     14.24 o 
  -3  -9  15      101.93      112.37     19.06 o 
  -2  -9  15       54.78       64.15     15.59 o 
  -1  -9  15        6.59        0.09     12.12 o 
   0  -9  15        1.21        3.55      9.35 o 
   1  -9  15       90.16      103.23     19.15 o 
   2  -9  15        3.96       15.08     10.45 o 
   3  -9  15       16.72       27.92     11.25 o 
  -6  -8  15        7.41       22.48     14.17 o 
  -5  -8  15        5.73        4.96     26.58 o 
  -4  -8  15        4.93        7.16     11.86 o 
  -3  -8  15       90.45       53.08     15.52 o 
  -2  -8  15       95.24       86.11     17.02 o 
  -1  -8  15       25.84       33.17     13.88 o 
   0  -8  15       25.33       28.69     10.25 o 
   1  -8  15       55.14       55.32     10.38 o 
   2  -8  15        2.24        9.06      9.74 o 
   3  -8  15       30.94       32.48     12.04 o 
   4  -8  15      196.88      158.60     17.50 o 
  -6  -7  15       72.75       45.12     14.95 o 
  -5  -7  15        0.34        0.00     11.65 o 
  -4  -7  15        9.64        6.53     11.92 o 
  -3  -7  15       50.41       59.32     14.21 o 
  -2  -7  15      271.96      297.98     25.06 o 
  -1  -7  15        1.49        0.00     10.70 o 
   0  -7  15      110.06       99.74     13.39 o 
   1  -7  15      438.07      428.87     21.33 o 
   2  -7  15       10.49        5.52      7.97 o 
   3  -7  15       38.38       25.73     10.73 o 
   4  -7  15       65.44       54.80     15.90 o 
  -7  -6  15        0.57        0.00     10.86 o 
  -6  -6  15       94.88       74.47     16.03 o 
  -5  -6  15       62.43       77.43     15.28 o 
  -4  -6  15       58.83       63.08     15.16 o 
  -3  -6  15        3.64        0.00     17.93 o 
  -2  -6  15      258.53      270.09     26.41 o 
  -1  -6  15        3.74        7.20      8.71 o 
   0  -6  15      109.11      102.60     13.41 o 
   1  -6  15      309.44      320.23     17.89 o 
   2  -6  15        1.60        0.00      7.42 o 
   3  -6  15        2.90        0.00      9.43 o 
   4  -6  15       75.75       81.96     28.61 o 
  -7  -5  15        9.29       23.28     19.51 o 
  -6  -5  15       59.75       57.76     14.77 o 
  -5  -5  15       14.32       22.25     12.03 o 
  -4  -5  15       13.36       21.94     11.65 o 
  -3  -5  15        0.27        0.21     10.29 o 
  -2  -5  15      502.12      543.23     38.74 o 
  -1  -5  15      120.69      120.17     13.72 o 
   0  -5  15       59.39       65.47     15.03 o 
   1  -5  15       75.59       70.60     10.45 o 
   2  -5  15        2.93        0.00      7.63 o 
   3  -5  15       32.25       26.55     16.78 o 
   4  -5  15       32.23       43.05     26.13 o 
   5  -5  15       81.86       72.36     14.26 o 
  -7  -4  15       42.97       25.87     13.07 o 
  -6  -4  15        0.07        0.00     16.64 o 
  -5  -4  15        1.15       20.84     11.66 o 
  -4  -4  15        6.18        5.01     10.01 o 
  -3  -4  15       33.17       36.98     12.11 o 
  -2  -4  15      189.88      181.69     15.69 o 
  -1  -4  15       51.72       70.23     14.99 o 
   0  -4  15       65.52       77.00     12.05 o 
   1  -4  15        2.88       13.25      7.80 o 
   2  -4  15        3.96       11.43      8.04 o 
   3  -4  15       68.51       72.93     15.88 o 
   4  -4  15        0.57        0.00      9.83 o 
   5  -4  15       68.13       69.42     14.49 o 
  -8  -3  15        0.63        0.00     12.26 o 
  -7  -3  15       31.60       32.36     16.92 o 
  -6  -3  15        4.59        1.08     17.96 o 
  -5  -3  15       42.25       22.95     17.91 o 
  -4  -3  15       20.80       24.08     18.76 o 
  -3  -3  15      183.65      152.38     17.79 o 
  -2  -3  15       66.20       75.48     11.77 o 
  -1  -3  15       63.43       46.47     12.82 o 
   0  -3  15      119.99      120.03     13.85 o 
   1  -3  15       41.60       22.65      9.52 o 
   2  -3  15        2.65        7.00      9.44 o 
   3  -3  15       93.80       64.49     12.15 o 
   4  -3  15       62.28       39.87     12.07 o 
   5  -3  15       47.71       36.22     12.38 o 
  -8  -2  15        0.04        0.60     11.57 o 
  -7  -2  15       36.73       37.28     14.13 o 
  -6  -2  15       63.63       78.06     19.65 o 
  -5  -2  15        4.03        0.00     16.12 o 
  -4  -2  15        1.24        0.90     17.81 o 
  -3  -2  15      202.76      213.20     21.55 o 
  -2  -2  15        1.73        0.00     10.66 o 
  -1  -2  15        2.20        0.00      7.78 o 
   0  -2  15       44.52       33.56      9.96 o 
   1  -2  15        0.16        3.93     10.91 o 
   2  -2  15       27.08       23.55     16.28 o 
   3  -2  15      166.23      151.18     16.16 o 
   4  -2  15       34.15       32.86     11.82 o 
  -7  -1  15       30.21       10.39     11.89 o 
  -6  -1  15       36.78       46.43     13.72 o 
  -5  -1  15        1.60        0.00     16.59 o 
  -4  -1  15       10.02        7.26     16.40 o 
  -3  -1  15      556.48      619.52     84.10 o 
  -2  -1  15       83.21       96.52     16.84 o 
  -1  -1  15        1.28        0.00     10.89 o 
   0  -1  15      179.21      237.66     17.78 o 
   1  -1  15       68.31       57.40     19.06 o 
   2  -1  15       32.61       25.18     10.15 o 
   3  -1  15       11.42        3.55     16.98 o 
   4  -1  15       52.69       53.49     12.53 o 
  -7   0  15        7.83       15.20     24.20 o 
  -6   0  15       30.58       40.11     13.55 o 
  -5   0  15        4.18        0.00      9.57 o 
  -4   0  15       35.91       24.32     19.13 o 
  -3   0  15      160.96      153.93     24.79 o 
  -2   0  15      140.64      164.21     20.47 o 
  -1   0  15       47.91       31.07     13.39 o 
   0   0  15       32.49        0.00     18.33 o 
   1   0  15       40.53        1.79     17.91 o 
   2   0  15        3.48        7.38     12.73 o 
   3   0  15        0.14        2.15      9.15 o 
   4   0  15      105.51      137.74     16.26 o 
  -7   1  15        1.00        0.00     11.02 o 
  -6   1  15       19.81       12.59     12.60 o 
  -5   1  15        6.69        0.00     10.53 o 
  -4   1  15        3.54        0.00     10.96 o 
  -3   1  15       64.57       98.86     17.83 o 
  -2   1  15        0.74        0.00     11.37 o 
  -1   1  15       35.85       27.20     16.12 o 
   0   1  15       49.42       43.78     20.59 o 
   1   1  15       99.43       50.71     22.90 o 
   2   1  15       99.26      101.93     30.07 o 
   3   1  15       12.82        0.00     19.42 o 
  -6   2  15       17.41       11.63     11.71 o 
  -5   2  15        9.30        7.73     11.69 o 
  -4   2  15       85.93      102.98     18.72 o 
  -3   2  15        4.80        0.00     12.34 o 
  -2   2  15       38.11       26.06     14.48 o 
  -1   2  15       14.27        6.50     16.35 o 
   0   2  15       10.54        0.00     18.47 o 
   1   2  15      131.58      166.31     32.89 o 
   2   2  15        1.19        0.00     18.90 o 
  -6   3  15        1.52        0.00     10.97 o 
  -5   3  15        9.83        1.86     11.13 o 
  -4   3  15       31.55       52.25     21.89 o 
  -3   3  15       29.14       40.58     16.06 o 
  -2   3  15       61.72       36.19     22.95 o 
  -1   3  15       72.14       95.34     28.75 o 
   0   3  15        2.26       11.17     22.10 o 
   1   3  15        0.32        0.00     19.46 o 
  -4   4  15       40.78       56.37     13.34 o 
  -3   4  15        1.33        8.10     10.26 o 
  -2   4  15       17.15       27.71     22.86 o 
  -1   4  15       38.31       21.02     21.82 o 
   0   4  15       12.40        0.00     18.80 o 
  -3 -10  16        2.01       15.04     14.38 o 
  -2 -10  16       21.92       11.17     14.45 o 
  -1 -10  16        0.91        0.00     11.90 o 
   0 -10  16       66.41       78.01     28.09 o 
   1 -10  16       18.64       14.98     10.85 o 
  -4  -9  16       19.60        8.27     13.59 o 
  -3  -9  16        2.55        8.64     13.38 o 
  -2  -9  16       20.57       21.10     14.06 o 
  -1  -9  16       81.84       64.64     16.49 o 
   0  -9  16       26.39       21.05     14.02 o 
   1  -9  16       32.88       22.62     10.53 o 
   2  -9  16      112.61      128.32     17.04 o 
  -5  -8  16       18.82        3.25     13.21 o 
  -4  -8  16       35.08       46.36     16.13 o 
  -3  -8  16        2.92        5.52     36.22 o 
  -2  -8  16      114.34      123.72     19.21 o 
  -1  -8  16      137.84      137.47     20.36 o 
   0  -8  16        0.05        2.74      9.50 o 
   1  -8  16        0.21        5.26      9.46 o 
   2  -8  16       44.57       43.46     11.97 o 
   3  -8  16        1.97       12.59      9.96 o 
  -6  -7  16        0.10        2.38     11.84 o 
  -5  -7  16        8.50       10.25     12.30 o 
  -4  -7  16       37.00       27.17     13.56 o 
  -3  -7  16        0.09        0.00     15.08 o 
  -2  -7  16        3.87        0.00     11.46 o 
  -1  -7  16       40.47       38.88     14.09 o 
   0  -7  16       51.84       50.94     11.47 o 
   1  -7  16        7.31        8.47      9.78 o 
   2  -7  16       69.95       77.46     13.53 o 
   3  -7  16      124.70      119.65     15.83 o 
  -6  -6  16        5.37        0.00     13.67 o 
  -5  -6  16        5.51        1.80     16.68 o 
  -4  -6  16       44.02       57.01     14.86 o 
  -3  -6  16       28.48       39.95     13.92 o 
  -2  -6  16       47.59       49.97     13.73 o 
  -1  -6  16        1.95        8.40      9.21 o 
   0  -6  16       30.27       25.49     10.71 o 
   1  -6  16       14.91       10.97      9.34 o 
   2  -6  16       21.13       25.44     17.96 o 
   3  -6  16       57.00       76.20     17.28 o 
   4  -6  16       38.45       50.43     16.61 o 
  -6  -5  16        4.20        0.00     19.13 o 
  -5  -5  16       12.46        8.22     12.39 o 
  -4  -5  16        3.70        5.83     11.48 o 
  -3  -5  16       52.01       44.23     14.33 o 
  -2  -5  16      127.27      166.51     22.10 o 
  -1  -5  16        2.49        1.79      8.91 o 
   0  -5  16        8.51        0.00      8.55 o 
   1  -5  16        3.79        0.00      9.18 o 
   2  -5  16       17.32        7.89      8.86 o 
   3  -5  16       75.87       98.21     18.47 o 
   4  -5  16       21.76       18.71     13.92 o 
  -7  -4  16        0.53        0.00     20.78 o 
  -6  -4  16        0.82        0.00     18.33 o 
  -5  -4  16       90.66       91.38     25.50 o 
  -4  -4  16       21.81       32.31     13.36 o 
  -3  -4  16       48.93       54.91     14.55 o 
  -2  -4  16      179.01      208.48     17.39 o 
  -1  -4  16       14.04       10.14      9.25 o 
   0  -4  16        4.45       19.01      9.78 o 
   1  -4  16      103.56      119.65     20.65 o 
   2  -4  16       10.55       19.65     10.59 o 
   3  -4  16       44.69       43.76     15.65 o 
   4  -4  16       19.44       10.20     13.94 o 
  -7  -3  16        0.78       35.11     23.23 o 
  -6  -3  16       23.01       10.84     20.45 o 
  -5  -3  16      125.89      113.06     28.32 o 
  -4  -3  16       71.64       54.29     22.15 o 
  -3  -3  16        6.59       14.18     17.39 o 
  -2  -3  16       84.50       86.71     16.23 o 
  -1  -3  16        0.28        0.00      8.67 o 
   0  -3  16        0.43        1.28      8.81 o 
   1  -3  16       51.07       57.93     12.35 o 
   2  -3  16       27.95       27.16     13.30 o 
   3  -3  16        3.19        0.00     11.99 o 
  -7  -2  16        0.02        6.83     21.91 o 
  -6  -2  16        0.96        0.00     13.29 o 
  -5  -2  16       58.21       31.81     20.69 o 
  -4  -2  16       11.03        0.24     15.17 o 
  -3  -2  16        0.13        0.00     14.42 o 
  -2  -2  16      216.35      199.90     38.86 o 
  -1  -2  16       30.43       49.69     14.86 o 
   0  -2  16        2.27        4.45      9.14 o 
   1  -2  16        8.55       20.17     13.09 o 
   2  -2  16       31.04       28.18     25.47 o 
   3  -2  16        3.13       15.13     10.89 o 
  -7  -1  16       12.58        0.00     11.25 o 
  -6  -1  16        4.43        9.47     17.81 o 
  -5  -1  16       90.39      108.48     27.71 o 
  -4  -1  16        4.00        0.00     15.83 o 
  -3  -1  16        4.95        0.00     10.41 o 
  -2  -1  16       96.36       98.60     17.79 o 
  -1  -1  16       74.14      116.68     23.96 o 
   0  -1  16       36.36       47.69     20.31 o 
   1  -1  16        1.05        0.00     17.15 o 
   2  -1  16       28.79       33.36     20.12 o 
   3  -1  16        0.15        0.00     10.48 o 
  -6   0  16        0.31        0.00     10.64 o 
  -5   0  16       81.67       65.41     26.20 o 
  -4   0  16       89.73      109.05     28.70 o 
  -3   0  16       52.97       50.69     15.24 o 
  -2   0  16       52.73       66.74     16.36 o 
  -1   0  16      119.49      118.56     21.09 o 
   0   0  16       41.43        8.29     17.91 o 
   1   0  16        0.64       11.12     18.80 o 
   2   0  16       36.78       18.76     23.94 o 
  -6   1  16        3.86        9.11     12.74 o 
  -5   1  16       18.62        7.54     21.30 o 
  -4   1  16       85.06       68.10     24.79 o 
  -3   1  16      105.70      118.32     19.58 o 
  -2   1  16       15.61       25.90     14.55 o 
  -1   1  16       13.78       27.38     22.05 o 
   0   1  16        2.19        0.00     18.85 o 
   1   1  16        5.50       10.41     19.93 o 
   2   1  16       10.22       11.83     23.42 o 
  -5   2  16        1.47       10.08     21.02 o 
  -4   2  16       15.40       10.66     14.36 o 
  -3   2  16       41.64       50.15     18.10 o 
  -2   2  16        2.32        0.00     18.99 o 
  -1   2  16       35.60       51.56     22.62 o 
   0   2  16       67.26       53.35     23.85 o 
   1   2  16       21.38       30.96     23.00 o 
  -3   3  16       37.94       53.03     33.13 o 
  -2   3  16       21.33       35.30     23.70 o 
  -1   3  16        9.71        0.00     18.57 o 
  -2  -9  17       16.41        0.00     12.39 o 
  -1  -9  17       15.19        3.94     13.64 o 
   0  -9  17       64.15       70.21     18.09 o 
  -4  -8  17        6.28        6.72     12.66 o 
  -3  -8  17       21.09        8.69     12.91 o 
  -2  -8  17        0.20        0.00     12.61 o 
  -1  -8  17        8.25        0.00     12.22 o 
   0  -8  17       45.99       37.35     12.13 o 
   1  -8  17       35.77       29.13     12.09 o 
  -5  -7  17        1.27        0.00     17.93 o 
  -4  -7  17        0.18        5.88     13.29 o 
  -3  -7  17       58.42       66.29     16.43 o 
  -2  -7  17        0.32        0.00     12.09 o 
  -1  -7  17        2.77        0.91     12.24 o 
   0  -7  17       50.66       60.66     12.54 o 
   1  -7  17        7.15        3.42     10.01 o 
   2  -7  17        1.09       16.17     11.64 o 
  -5  -6  17        7.03        2.51     13.71 o 
  -4  -6  17       13.46        6.24     12.46 o 
  -3  -6  17        0.29        2.71     12.40 o 
  -2  -6  17       11.66        8.99     12.84 o 
  -1  -6  17        2.47        0.00      8.73 o 
   0  -6  17        6.22       11.13      9.93 o 
   1  -6  17       45.73       61.72     13.32 o 
   2  -6  17       21.67       18.03     11.19 o 
  -6  -5  17        0.24       15.41     19.42 o 
  -5  -5  17        6.35       20.92     20.12 o 
  -4  -5  17        6.35        7.14     19.70 o 
  -3  -5  17        0.26        7.06     12.37 o 
  -2  -5  17        3.69        4.39     11.68 o 
  -1  -5  17        6.72        0.00      9.01 o 
   0  -5  17       11.88        0.32     15.31 o 
   1  -5  17       18.96       28.26     14.46 o 
   2  -5  17       20.61       11.15     13.78 o 
  -6  -4  17        5.48       26.67     22.48 o 
  -5  -4  17        0.41        9.99     18.90 o 
  -4  -4  17       79.56      112.07     28.79 o 
  -3  -4  17        0.13        0.00     16.82 o 
  -2  -4  17        5.33        2.51     11.52 o 
  -1  -4  17       58.88       74.13     18.31 o 
   0  -4  17        0.11        3.89      9.80 o 
   1  -4  17       56.04       47.43     12.50 o 
   2  -4  17       19.47       19.17     20.88 o 
  -6  -3  17        1.48        6.13     19.75 o 
  -5  -3  17       80.10       74.98     25.92 o 
  -4  -3  17       62.00       63.95     25.02 o 
  -3  -3  17       16.99       34.31     20.83 o 
  -2  -3  17       30.14       22.62     14.48 o 
  -1  -3  17       30.91       46.26     15.90 o 
   0  -3  17       61.67       65.82     12.82 o 
   1  -3  17       10.65        0.16     27.07 o 
   2  -3  17       41.99       63.69     19.04 o 
  -6  -2  17        9.86        8.95     22.05 o 
  -5  -2  17       17.67        6.74     19.98 o 
  -4  -2  17       25.37       40.67     21.49 o 
  -3  -2  17       58.87       71.68     25.21 o 
  -2  -2  17        2.92        0.00     10.81 o 
  -1  -2  17       12.95       20.05     30.75 o 
   0  -2  17       37.15       90.20     26.01 o 
   1  -2  17        5.15        4.75     13.00 o 
   2  -2  17        2.98        0.00     13.14 o 
  -5  -1  17       29.38       10.93     22.48 o 
  -4  -1  17        6.13        0.00     14.61 o 
  -3  -1  17       57.91       52.26     23.37 o 
  -2  -1  17        4.95        2.75     13.37 o 
  -1  -1  17        9.20        0.00     17.70 o 
   0  -1  17       47.57       96.99     27.80 o 
   1  -1  17        0.19        0.00     16.78 o 
  -5   0  17       21.21        9.24     22.67 o 
  -4   0  17        0.60       18.90     22.05 o 
  -3   0  17       38.55       38.35     15.41 o 
  -2   0  17       22.31       34.69     27.76 o 
  -1   0  17        0.44       13.34     19.23 o 
   0   0  17       22.19       35.67     22.10 o 
   1   0  17        6.73       14.94     23.09 o 
  -4   1  17        0.29        0.00     19.23 o 
  -3   1  17       87.53       70.10     24.58 o 
  -2   1  17       23.20       22.43     15.03 o 
  -1   1  17       11.60        3.39     20.41 o 
  -3  -7  18       10.07        0.00     13.30 o 
  -2  -7  18        3.35        5.35     13.72 o 
  -1  -7  18       52.37       20.94     35.16 o 
   0  -7  18        2.77        0.00     10.05 o 
  -4  -6  18       11.31        0.00     19.32 o 
  -3  -6  18       23.00       54.71     15.76 o 
  -2  -6  18        2.15        0.00     16.61 o 
  -1  -6  18      129.55      117.70     19.62 o 
   0  -6  18       12.67        0.00     10.77 o 
  -4  -5  18       30.69       49.58     23.47 o 
  -3  -5  18       28.28       29.65     16.61 o 
  -2  -5  18       43.65       35.48     14.22 o 
  -1  -5  18       28.51       46.36     13.08 o 
   0  -5  18        5.59        0.78     10.54 o 
   1  -5  18       40.27       36.91     12.63 o 
  -4  -4  18       15.67       31.90     22.71 o 
  -3  -4  18       88.60       93.88     28.37 o 
  -2  -4  18       92.04       81.62     25.78 o 
  -1  -4  18        0.02       12.50     11.11 o 
   0  -4  18        3.87       12.78     10.79 o 
   1  -4  18       46.47       52.87     22.10 o 
  -4  -3  18        7.50       11.78     21.49 o 
  -3  -3  18       20.57       45.38     23.37 o 
  -2  -3  18       85.88       77.99     25.40 o 
  -1  -3  18       19.91        8.80     13.39 o 
   0  -3  18        4.11        0.00     13.29 o 
  -4  -2  18        1.99        0.00     17.53 o 
  -3  -2  18       11.51       29.17     22.71 o 
  -2  -2  18       54.49       64.50     18.04 o 
  -1  -2  18        0.40        0.00     12.76 o 
   0  -2  18        0.02        0.00     19.13 o 
  -3  -1  18        5.37        6.83     20.08 o 
  -2  -1  18       51.76       29.79     16.52 o 
  -1  -1  18        0.99        0.00     19.32 o 
                                                 
